# Supplementary material for: Dynamically cultured, differentiated bovine adipose-derived stem cell spheroids as building blocks for biofabricating cultured fat
Source: Nat Commun. 2024 Oct 22;15:9107. doi: 10.1038/s41467-024-53486-w (PMC11496621; doi:10.1038/s41467-024-53486-w)
Supplement: Supplementary file 4 — Source data [file 41467_2024_53486_MOESM4_ESM.xlsx]

## Sheet: Fig2 A
	Fig 2A
	Isolated cells per gram fat
	Chest	Thigh	Abdomen	Back
	122914457	282131661	161312849	364552656
	468579731	452378742	277560157	132859829
	277777778	366550377	520864878	166020672
	517855942	122699313		387595881
	709731078	186477224		310901394
	262579653	314354747		306231779
	284251685	134121871
	599552334	182861241
	734146829	221801138
	mean	mean	mean	mean
	390146571	251486257	163653165	231391826
	SD	SD	SD	SD
	249120431	111055.38	112755052	142713167

## Sheet: Fig2 B
	Fig 2B
	days	cell number	cell number	cell number
	0	20000	20000	20000
	1	16333.3	16000	29000
	2	60000	54166.7	50833.3
	3	93500	83000	109000
	4	152000	126667	147333
	5	198667	138667	102000
	6	200667	144000	160000
	7	208000	142667	179333
	8	224667	143333	172000
	9	207333	162000	202667
	10	223333	174000	229333

## Sheet: Fig5 A
Fig 5A
Temperature(Â°C)	Shear modulus (complex component)(Pa)	Shear modulus (elastic component)(Pa)	Shear modulus (viscous component)(Pa)	Shear viscosity (complex component)(Pa s)	Phase angle(Â°)		Shear modulus (complex component)(Pa)	Shear modulus (elastic component)(Pa)	Shear modulus (viscous component)(Pa)	Shear viscosity (complex component)(Pa s)	Phase angle(Â°)		Shear modulus (complex component)(Pa)	Shear modulus (elastic component)(Pa)	Shear modulus (viscous component)(Pa)	Shear viscosity (complex component)(Pa s)	Phase angle(Â°)
60.01	0.02093	0.01747	0.01154	0.03332	90		0.02164	0.01645	0.01405	0.03444	90		0.01462	0.01274	0.007179	0.02327	90
60.01	0.02964	0.004687	0.02927	0.04718	90		0.0292	0.002851	0.02906	0.04648	84.4		0.02329	0.007934	0.0219	0.03707	90
60.01	0.02649	0.001665	0.02644	0.04216	86.4		0.02578	0.006916	0.02483	0.04103	74.44		0.0214	0.0003305	0.0214	0.03407	90
60.01	0.02354	0.003036	0.02335	0.03747	82.59		0.024	0.007153	0.02291	0.03819	72.66		0.01899	0.001833	0.0189	0.03022	84.46
60.01	0.02162	0.002877	0.02142	0.0344	82.35		0.02313	0.006831	0.0221	0.03681	72.82		0.01739	0.00207	0.01727	0.02768	83.17
60	0.02133	0.002234	0.02121	0.03394	83.99		0.02318	0.008165	0.0217	0.0369	69.38		0.01644	0.0006999	0.01642	0.02616	87.56
60	0.02091	0.002496	0.02076	0.03327	83.14		0.02088	0.008211	0.0192	0.03323	66.84		0.01653	0.0004648	0.01653	0.02631	88.39
60	0.02079	0.002463	0.02064	0.03309	83.19		0.01949	0.006773	0.01827	0.03101	69.66		0.01652	0.0004523	0.01651	0.02629	88.43
60	0.0208	0.002499	0.02065	0.03311	83.1		0.01952	0.006446	0.01843	0.03107	70.72		0.01652	0.0004138	0.01651	0.02629	88.56
60	0.0211	0.002554	0.02095	0.03358	83.05		0.01919	0.006263	0.01814	0.03055	70.96		0.01655	0.0004051	0.01654	0.02633	88.6
60	0.02119	0.002804	0.02101	0.03373	82.4		0.01903	0.005896	0.01809	0.03029	71.95		0.01657	0.0004352	0.01656	0.02637	88.49
59.99	0.02092	0.002956	0.02071	0.03329	81.88		0.01902	0.005861	0.01809	0.03026	72.05		0.01654	0.0004676	0.01654	0.02633	88.38
59.99	0.02073	0.002836	0.02053	0.03299	82.14		0.01881	0.005653	0.01794	0.02994	72.51		0.01651	0.000455	0.0165	0.02627	88.42
59.98	0.02075	0.002778	0.02057	0.03303	82.31		0.01883	0.005502	0.01801	0.02998	73.02		0.01651	0.0004259	0.0165	0.02628	88.52
59.97	0.02087	0.002783	0.02068	0.03321	82.34		0.01878	0.005463	0.01797	0.02989	73.09		0.01654	0.0004172	0.01653	0.02632	88.55
59.96	0.02088	0.002825	0.02069	0.03323	82.22		0.01872	0.005317	0.01795	0.0298	73.5		0.01655	0.0004369	0.01655	0.02634	88.49
59.95	0.02075	0.002896	0.02054	0.03302	81.98		0.01873	0.005291	0.01797	0.02981	73.59		0.01654	0.0004504	0.01654	0.02633	88.44
59.94	0.02064	0.00282	0.02044	0.03284	82.15		0.01863	0.005193	0.01789	0.02965	73.82		0.01654	0.0004484	0.01653	0.02632	88.45
59.92	0.02066	0.002754	0.02047	0.03288	82.34		0.01865	0.005106	0.01793	0.02968	74.11		0.01654	0.0004387	0.01654	0.02633	88.48
59.91	0.02075	0.002758	0.02056	0.03302	82.36		0.01863	0.005086	0.01792	0.02965	74.16		0.01656	0.0004331	0.01655	0.02635	88.5
59.89	0.02076	0.002775	0.02057	0.03304	82.32		0.0186	0.004994	0.01791	0.0296	74.42		0.01657	0.0004454	0.01656	0.02637	88.46
59.87	0.02073	0.002785	0.02054	0.03299	82.28		0.01862	0.004965	0.01795	0.02964	74.54		0.01656	0.0004517	0.01656	0.02636	88.44
59.85	0.02069	0.002756	0.0205	0.03293	82.35		0.01855	0.004882	0.01789	0.02952	74.74		0.01656	0.0004491	0.01655	0.02636	88.45
59.82	0.02071	0.002704	0.02053	0.03296	82.5		0.01857	0.004761	0.01795	0.02956	75.15		0.01656	0.0004412	0.01656	0.02636	88.47
59.8	0.02078	0.002703	0.02061	0.03308	82.53		0.0185	0.004709	0.0179	0.02945	75.26		0.01658	0.0004367	0.01657	0.02639	88.49
59.77	0.02079	0.002707	0.02061	0.03309	82.52		0.01837	0.004384	0.01784	0.02924	76.19		0.01659	0.0004522	0.01658	0.02641	88.44
59.74	0.02078	0.002706	0.02061	0.03308	82.52		0.01842	0.004302	0.01791	0.02931	76.49		0.01659	0.0004595	0.01658	0.0264	88.41
59.71	0.02076	0.002683	0.02058	0.03304	82.57		0.01821	0.004106	0.01774	0.02898	76.97		0.01659	0.00046	0.01658	0.0264	88.41
59.68	0.02078	0.002617	0.02062	0.03308	82.77		0.01823	0.003881	0.01782	0.02902	77.71		0.01659	0.0004543	0.01659	0.02641	88.43
59.64	0.02088	0.00262	0.02071	0.03322	82.79		0.01825	0.003853	0.01783	0.02904	77.81		0.01661	0.0004495	0.01661	0.02644	88.45
59.61	0.02089	0.002636	0.02072	0.03325	82.75		0.01818	0.003691	0.0178	0.02893	78.28		0.01663	0.0004659	0.01662	0.02646	88.39
59.57	0.02091	0.002617	0.02075	0.03328	82.81		0.01822	0.00364	0.01785	0.02899	78.47		0.01663	0.0004668	0.01662	0.02646	88.39
59.53	0.02089	0.002593	0.02073	0.03324	82.87		0.01818	0.003602	0.01782	0.02893	78.57		0.01664	0.0004695	0.01663	0.02648	88.38
59.48	0.02092	0.002523	0.02076	0.03329	83.07		0.01819	0.003538	0.01784	0.02895	78.78		0.01664	0.0004653	0.01663	0.02648	88.4
59.44	0.02097	0.002518	0.02082	0.03338	83.1		0.01821	0.003529	0.01786	0.02898	78.82		0.01666	0.000461	0.01665	0.02651	88.41
59.38	0.02098	0.00251	0.02083	0.03339	83.13		0.0182	0.003493	0.01786	0.02896	78.93		0.01668	0.0004786	0.01667	0.02654	88.36
59.32	0.02103	0.002477	0.02088	0.03347	83.24		0.01822	0.003471	0.01789	0.029	79.02		0.01668	0.0004771	0.01667	0.02655	88.36
59.26	0.02105	0.002483	0.0209	0.0335	83.22		0.01821	0.00346	0.01788	0.02898	79.04		0.01669	0.0004805	0.01669	0.02657	88.35
59.2	0.02108	0.002423	0.02094	0.03355	83.4		0.01822	0.003426	0.01789	0.02899	79.16		0.0167	0.000473	0.01669	0.02658	88.38
59.14	0.02117	0.002426	0.02104	0.0337	83.42		0.01826	0.003424	0.01794	0.02906	79.19		0.01673	0.0004647	0.01672	0.02663	88.41
59.08	0.02119	0.002427	0.02105	0.03372	83.42		0.01826	0.003386	0.01794	0.02906	79.31		0.01675	0.0004828	0.01674	0.02666	88.35
59.01	0.02125	0.00239	0.02111	0.03382	83.54		0.0183	0.003348	0.01799	0.02912	79.46		0.01675	0.0004794	0.01675	0.02666	88.36
58.95	0.02127	0.002395	0.02114	0.03385	83.53		0.01829	0.003335	0.01799	0.02912	79.5		0.01678	0.0004888	0.01677	0.02671	88.33
58.88	0.0213	0.002343	0.02117	0.0339	83.68		0.01831	0.003284	0.01801	0.02913	79.66		0.01679	0.0004891	0.01678	0.02672	88.33
58.82	0.02138	0.002347	0.02125	0.03403	83.7		0.01834	0.003278	0.01804	0.02919	79.7		0.01682	0.0004831	0.01681	0.02677	88.35
58.75	0.0214	0.002353	0.02127	0.03406	83.69		0.01833	0.003237	0.01804	0.02917	79.83		0.01684	0.0005099	0.01683	0.02681	88.27
58.69	0.02146	0.002315	0.02134	0.03416	83.81		0.01836	0.003205	0.01808	0.02923	79.95		0.01685	0.0005026	0.01685	0.02682	88.29
58.62	0.02151	0.002339	0.02138	0.03424	83.76		0.01836	0.003194	0.01808	0.02923	79.98		0.01689	0.0005154	0.01688	0.02688	88.25
58.56	0.02154	0.002289	0.02142	0.03428	83.9		0.01837	0.003149	0.0181	0.02924	80.13		0.01689	0.0005227	0.01689	0.02689	88.23
58.49	0.02163	0.002292	0.02151	0.03443	83.92		0.01841	0.003146	0.01814	0.0293	80.16		0.01693	0.0005148	0.01692	0.02695	88.26
58.43	0.02165	0.002305	0.02153	0.03446	83.89		0.0184	0.003113	0.01813	0.02928	80.26		0.01695	0.0005333	0.01694	0.02698	88.2
58.36	0.02172	0.002268	0.0216	0.03457	84		0.01844	0.003084	0.01818	0.02934	80.37		0.01697	0.0005227	0.01696	0.027	88.23
58.3	0.02177	0.002299	0.02165	0.03465	83.94		0.01846	0.003087	0.0182	0.02937	80.37		0.01701	0.0005393	0.017	0.02707	88.18
58.23	0.0218	0.002255	0.02168	0.03469	84.06		0.01847	0.00305	0.01821	0.02939	80.49		0.01702	0.0005515	0.01701	0.02708	88.14
58.16	0.02191	0.002263	0.02179	0.03486	84.07		0.01852	0.003052	0.01827	0.02947	80.51		0.01706	0.0005451	0.01705	0.02715	88.17
58.09	0.02192	0.002255	0.0218	0.03489	84.1		0.01853	0.003062	0.01828	0.0295	80.49		0.01708	0.0005714	0.01707	0.02718	88.08
58.02	0.02199	0.002215	0.02188	0.035	84.22		0.01857	0.00304	0.01832	0.02956	80.58		0.0171	0.0005561	0.01709	0.02722	88.14
57.95	0.02206	0.002256	0.02194	0.03511	84.13		0.01864	0.003084	0.01838	0.02966	80.48		0.01715	0.0005731	0.01714	0.02729	88.08
57.88	0.02209	0.002212	0.02198	0.03515	84.25		0.01864	0.003096	0.01839	0.02967	80.44		0.01716	0.0005847	0.01715	0.0273	88.05
57.81	0.0222	0.002215	0.02209	0.03533	84.27		0.01871	0.003107	0.01845	0.02978	80.44		0.01721	0.0005772	0.0172	0.02738	88.08
57.74	0.02222	0.002214	0.0221	0.03536	84.28		0.01875	0.003174	0.01848	0.02984	80.25		0.01724	0.0006122	0.01722	0.02743	87.96
57.67	0.0223	0.002163	0.0222	0.0355	84.44		0.01877	0.003169	0.0185	0.02988	80.28		0.01726	0.000599	0.01725	0.02747	88.01
57.59	0.02238	0.002211	0.02227	0.03562	84.33		0.01887	0.003243	0.01859	0.03003	80.1		0.01732	0.0006249	0.01731	0.02757	87.93
57.52	0.0224	0.002176	0.0223	0.03566	84.43		0.01887	0.003282	0.01859	0.03004	79.99		0.01733	0.0006425	0.01732	0.02758	87.88
57.44	0.0225	0.002183	0.02239	0.03581	84.43		0.01895	0.003298	0.01866	0.03016	79.98		0.01739	0.0006343	0.01737	0.02767	87.91
57.36	0.02252	0.002189	0.02241	0.03584	84.42		0.019	0.003393	0.01869	0.03024	79.71		0.01742	0.0006708	0.0174	0.02772	87.79
57.29	0.0226	0.002142	0.0225	0.03598	84.56		0.01901	0.003398	0.01871	0.03026	79.71		0.01744	0.0006518	0.01743	0.02776	87.86
57.21	0.02265	0.002164	0.02254	0.03605	84.52		0.01912	0.003479	0.0188	0.03042	79.51		0.01751	0.000678	0.0175	0.02787	87.78
57.13	0.02269	0.002104	0.02259	0.0361	84.68		0.01912	0.003532	0.01879	0.03042	79.35		0.01752	0.0006889	0.01751	0.02788	87.75
57.05	0.02279	0.002113	0.02269	0.03627	84.68		0.01919	0.003552	0.01886	0.03054	79.33		0.01758	0.0006807	0.01757	0.02798	87.78
56.98	0.02281	0.002122	0.02271	0.03631	84.66		0.01923	0.003624	0.01888	0.0306	79.14		0.01761	0.0007196	0.0176	0.02803	87.66
56.89	0.02292	0.002068	0.02283	0.03648	84.82		0.01926	0.003617	0.01892	0.03065	79.18		0.01764	0.0006982	0.01763	0.02808	87.73
56.81	0.02298	0.002104	0.02289	0.03658	84.75		0.01934	0.003683	0.01899	0.03079	79.03		0.01771	0.0007272	0.0177	0.02819	87.65
56.73	0.02302	0.002043	0.02293	0.03664	84.91		0.01935	0.003705	0.01899	0.0308	78.96		0.01772	0.0007334	0.01771	0.02821	87.63
56.65	0.02312	0.002049	0.02303	0.03679	84.92		0.01944	0.003726	0.01907	0.03093	78.95		0.0178	0.0007221	0.01778	0.02833	87.67
56.57	0.02313	0.002056	0.02304	0.03682	84.9		0.01948	0.003815	0.0191	0.031	78.71		0.01783	0.0007625	0.01782	0.02838	87.55
56.49	0.02323	0.002009	0.02314	0.03697	85.04		0.01952	0.003813	0.01914	0.03106	78.73		0.01787	0.0007359	0.01785	0.02844	87.64
56.4	0.02331	0.002063	0.02322	0.0371	84.92		0.01964	0.003919	0.01924	0.03126	78.49		0.01794	0.0007665	0.01793	0.02856	87.55
56.32	0.02334	0.002024	0.02325	0.03715	85.03		0.01964	0.003964	0.01924	0.03127	78.36		0.01796	0.0007695	0.01794	0.02858	87.54
56.24	0.02346	0.002036	0.02337	0.03734	85.02		0.01973	0.003988	0.01932	0.0314	78.34		0.01804	0.0007597	0.01802	0.02871	87.59
56.15	0.02348	0.00205	0.02339	0.03737	84.99		0.01977	0.004081	0.01934	0.03147	78.09		0.01807	0.0008021	0.01805	0.02876	87.46
56.07	0.02358	0.002007	0.0235	0.03753	85.12		0.0198	0.004081	0.01937	0.03151	78.11		0.01811	0.0007729	0.0181	0.02883	87.55
55.99	0.02367	0.002064	0.02358	0.03767	85		0.0199	0.004173	0.01946	0.03168	77.9		0.01819	0.0008092	0.01818	0.02896	87.45
55.9	0.02371	0.002014	0.02362	0.03773	85.13		0.0199	0.004222	0.01945	0.03168	77.75		0.01821	0.0008167	0.01819	0.02898	87.43
55.82	0.02384	0.00203	0.02375	0.03794	85.12		0.02001	0.004253	0.01955	0.03184	77.72		0.01828	0.0008081	0.01826	0.0291	87.47
55.73	0.02386	0.002051	0.02377	0.03797	85.07		0.02005	0.004343	0.01957	0.03191	77.49		0.01831	0.0008442	0.01829	0.02915	87.36
55.64	0.02396	0.00201	0.02387	0.03813	85.19		0.02009	0.004336	0.01961	0.03197	77.53		0.01836	0.0008111	0.01834	0.02922	87.47
55.56	0.02403	0.002056	0.02394	0.03824	85.09		0.02015	0.004381	0.01966	0.03206	77.44		0.01843	0.0008425	0.01841	0.02934	87.38
55.47	0.02406	0.002011	0.02398	0.03829	85.21		0.02017	0.004345	0.0197	0.0321	77.56		0.01844	0.0008397	0.01843	0.02936	87.39
55.38	0.02418	0.002025	0.02409	0.03848	85.2		0.02024	0.004351	0.01976	0.03221	77.58		0.01853	0.000831	0.01852	0.0295	87.43
55.3	0.0242	0.002036	0.02411	0.03851	85.17		0.02024	0.004336	0.01977	0.03221	77.63		0.01857	0.0008728	0.01855	0.02955	87.31
55.21	0.0243	0.001995	0.02421	0.03867	85.29		0.02031	0.004311	0.01984	0.03232	77.74		0.01862	0.000838	0.0186	0.02963	87.42
55.12	0.02437	0.002044	0.02428	0.03879	85.19		0.0204	0.0044	0.01993	0.03248	77.55		0.0187	0.0008768	0.01868	0.02977	87.31
55.04	0.02441	0.001991	0.02433	0.03885	85.32		0.02041	0.004418	0.01993	0.03249	77.5		0.01872	0.0008727	0.0187	0.02979	87.33
54.95	0.02454	0.002007	0.02446	0.03905	85.31		0.02057	0.004475	0.02008	0.03274	77.44		0.01881	0.0008637	0.01879	0.02994	87.37
54.86	0.02456	0.002024	0.02448	0.03909	85.27		0.02064	0.004626	0.02011	0.03284	77.05		0.01885	0.0009055	0.01883	0.03	87.25
54.77	0.02467	0.001979	0.02459	0.03927	85.4		0.0207	0.004623	0.02017	0.03294	77.09		0.0189	0.0008683	0.01888	0.03008	87.37
54.68	0.02475	0.00203	0.02466	0.03938	85.29		0.02087	0.004787	0.02031	0.03321	76.74		0.01899	0.0009075	0.01896	0.03022	87.26
54.59	0.02479	0.00198	0.02471	0.03945	85.42		0.02087	0.004845	0.0203	0.03322	76.58		0.019	0.0008979	0.01898	0.03024	87.29
54.51	0.02491	0.002001	0.02483	0.03965	85.39		0.02101	0.004898	0.02043	0.03344	76.52		0.01911	0.0008886	0.01909	0.03041	87.33
54.41	0.02494	0.002016	0.02485	0.03969	85.36		0.02106	0.00503	0.02045	0.03352	76.18		0.01915	0.000939	0.01912	0.03047	87.19
54.33	0.02505	0.001971	0.02497	0.03987	85.49		0.02111	0.005033	0.02051	0.0336	76.21		0.01919	0.0009123	0.01917	0.03054	87.27
54.23	0.02514	0.002032	0.02505	0.04001	85.36		0.02122	0.005128	0.02059	0.03377	76.01		0.01925	0.0009379	0.01923	0.03063	87.21
54.13	0.02519	0.001968	0.02511	0.04009	85.52		0.02124	0.005121	0.02061	0.0338	76.05		0.01927	0.0009128	0.01924	0.03066	87.28
54.04	0.02533	0.001992	0.02525	0.04032	85.49		0.02133	0.005148	0.0207	0.03395	76.03		0.01936	0.0009036	0.01934	0.03081	87.32
53.94	0.02535	0.002015	0.02527	0.04035	85.44		0.02135	0.005164	0.02071	0.03397	76		0.01939	0.00093	0.01936	0.03085	87.25
53.84	0.02547	0.001972	0.0254	0.04054	85.56		0.02141	0.005148	0.02078	0.03408	76.09		0.01944	0.0008879	0.01942	0.03095	87.38
53.74	0.02557	0.00204	0.02549	0.04069	85.42		0.02146	0.005181	0.02082	0.03415	76.03		0.01952	0.0009269	0.0195	0.03107	87.28
53.65	0.02562	0.00198	0.02554	0.04077	85.57		0.02149	0.005142	0.02086	0.0342	76.15		0.01954	0.0009127	0.01952	0.0311	87.32
53.54	0.02576	0.002003	0.02569	0.041	85.54		0.02158	0.00517	0.02095	0.03435	76.14		0.01966	0.0009061	0.01964	0.03128	87.36
53.45	0.02579	0.002025	0.02571	0.04104	85.5		0.02159	0.00517	0.02097	0.03437	76.15		0.0197	0.0009601	0.01967	0.03135	87.21
53.36	0.02591	0.001979	0.02584	0.04124	85.62		0.02166	0.00515	0.02104	0.03448	76.25		0.01976	0.0009229	0.01974	0.03144	87.32
53.26	0.026	0.002047	0.02592	0.04138	85.48		0.0217	0.005179	0.02108	0.03454	76.2		0.01986	0.0009755	0.01983	0.0316	87.18
53.17	0.02605	0.001992	0.02597	0.04146	85.61		0.02173	0.005141	0.02112	0.03459	76.32		0.01987	0.0009725	0.01985	0.03163	87.19
53.08	0.02619	0.002019	0.02612	0.04169	85.58		0.0218	0.005158	0.02118	0.0347	76.32		0.01998	0.0009688	0.01995	0.03179	87.22
52.99	0.02622	0.002033	0.02614	0.04173	85.55		0.02181	0.005149	0.02119	0.03471	76.34		0.02001	0.001014	0.01999	0.03185	87.1
52.9	0.02634	0.001986	0.02627	0.04193	85.68		0.02187	0.00513	0.02126	0.03481	76.44		0.02008	0.0009733	0.02005	0.03195	87.22
52.82	0.02643	0.00205	0.02635	0.04206	85.55		0.02191	0.005158	0.0213	0.03488	76.39		0.02017	0.001025	0.02015	0.0321	87.09
52.72	0.02648	0.001991	0.02641	0.04215	85.69		0.02194	0.005122	0.02133	0.03492	76.5		0.02019	0.001018	0.02017	0.03213	87.11
52.64	0.02663	0.002019	0.02656	0.04239	85.65		0.02202	0.005145	0.02141	0.03504	76.49		0.02031	0.001015	0.02028	0.03232	87.14
52.56	0.02666	0.002033	0.02658	0.04243	85.63		0.02203	0.005142	0.02142	0.03506	76.5		0.02034	0.001059	0.02032	0.03238	87.02
52.46	0.02679	0.001986	0.02672	0.04264	85.75		0.0221	0.005121	0.0215	0.03517	76.6		0.02041	0.001018	0.02039	0.03249	87.14
52.38	0.02688	0.002055	0.0268	0.04277	85.61		0.02215	0.005165	0.02154	0.03526	76.52		0.0205	0.001065	0.02047	0.03262	87.02
52.3	0.02693	0.001993	0.02686	0.04287	85.76		0.02218	0.005142	0.02157	0.03529	76.59		0.02052	0.001048	0.02049	0.03266	87.07
52.21	0.02708	0.002024	0.02701	0.04311	85.72		0.02225	0.005166	0.02164	0.03542	76.58		0.02062	0.001045	0.0206	0.03282	87.1
52.13	0.02711	0.002048	0.02703	0.04315	85.67		0.02226	0.005169	0.02166	0.03544	76.57		0.02065	0.001079	0.02063	0.03287	87.01
52.04	0.02724	0.002005	0.02716	0.04335	85.78		0.02234	0.005154	0.02174	0.03556	76.66		0.02073	0.001034	0.0207	0.03299	87.14
51.96	0.02731	0.002067	0.02724	0.04347	85.66		0.02242	0.00523	0.0218	0.03568	76.51		0.0208	0.001075	0.02078	0.03311	87.04
51.87	0.02736	0.002014	0.02729	0.04355	85.78		0.02244	0.005215	0.02183	0.03572	76.57		0.02083	0.001053	0.0208	0.03315	87.1
51.79	0.02751	0.002045	0.02743	0.04378	85.74		0.02256	0.005259	0.02194	0.03591	76.52		0.02093	0.001052	0.02091	0.03331	87.12
51.7	0.02753	0.002057	0.02746	0.04382	85.71		0.02259	0.005316	0.02196	0.03596	76.39		0.02096	0.001091	0.02093	0.03336	87.02
51.62	0.02767	0.002011	0.0276	0.04404	85.83		0.02266	0.005306	0.02203	0.03607	76.46		0.02103	0.001054	0.021	0.03346	87.13
51.54	0.02775	0.002075	0.02767	0.04416	85.71		0.02272	0.005363	0.02208	0.03617	76.35		0.02111	0.001106	0.02109	0.03361	87
51.45	0.0278	0.002013	0.02773	0.04425	85.85		0.02275	0.005337	0.02212	0.03621	76.43		0.02114	0.00109	0.02111	0.03364	87.04
51.37	0.02797	0.002052	0.02789	0.04451	85.79		0.02283	0.005361	0.02219	0.03634	76.42		0.02124	0.001091	0.02121	0.0338	87.06
51.28	0.02799	0.002071	0.02791	0.04455	85.76		0.02284	0.005359	0.02221	0.03636	76.43		0.02126	0.001123	0.02123	0.03384	86.97
51.19	0.02814	0.00202	0.02807	0.04479	85.88		0.02292	0.005344	0.02229	0.03648	76.52		0.02133	0.001085	0.0213	0.03395	87.09
51.11	0.02823	0.00209	0.02815	0.04492	85.75		0.02298	0.005397	0.02234	0.03658	76.42		0.02142	0.001135	0.02139	0.03408	86.96
51.03	0.02828	0.00203	0.02821	0.04501	85.88		0.02302	0.005358	0.02239	0.03664	76.54		0.02144	0.001119	0.02141	0.03412	87.01
50.94	0.02842	0.002064	0.02835	0.04524	85.84		0.02312	0.005394	0.02248	0.0368	76.51		0.02155	0.001121	0.02152	0.0343	87.02
50.85	0.02845	0.002068	0.02837	0.04528	85.83		0.02314	0.005402	0.0225	0.03682	76.5		0.02158	0.001156	0.02155	0.03435	86.93
50.77	0.02859	0.002026	0.02852	0.04551	85.94		0.02322	0.005385	0.02258	0.03695	76.59		0.02165	0.001117	0.02162	0.03446	87.04
50.68	0.02867	0.002093	0.0286	0.04564	85.81		0.02327	0.005431	0.02263	0.03703	76.5		0.02172	0.001157	0.02169	0.03457	86.95
50.6	0.02873	0.002034	0.02866	0.04573	85.94		0.0233	0.005407	0.02266	0.03708	76.58		0.02174	0.00113	0.02171	0.0346	87.02
50.51	0.02888	0.002068	0.0288	0.04596	85.89		0.02339	0.005439	0.02275	0.03722	76.55		0.02184	0.001131	0.02181	0.03476	87.03
50.42	0.0289	0.002072	0.02882	0.04599	85.89		0.0234	0.00545	0.02276	0.03724	76.53		0.02186	0.00116	0.02183	0.0348	86.96
50.34	0.02904	0.002031	0.02897	0.04621	85.99		0.02348	0.005438	0.02284	0.03737	76.61		0.02193	0.001123	0.0219	0.03491	87.07
50.26	0.02911	0.002096	0.02904	0.04634	85.87		0.02354	0.005499	0.02289	0.03747	76.49		0.02202	0.001177	0.02199	0.03504	86.94
50.17	0.02918	0.00203	0.02911	0.04644	86.01		0.02357	0.005476	0.02293	0.03752	76.57		0.02204	0.001159	0.02201	0.03508	86.99
50.09	0.02934	0.002069	0.02926	0.04669	85.96		0.02367	0.005513	0.02302	0.03767	76.53		0.02214	0.001163	0.02211	0.03523	86.99
50	0.02936	0.002079	0.02928	0.04673	85.94		0.02369	0.005528	0.02303	0.0377	76.5		0.02216	0.001193	0.02213	0.03527	86.91
49.91	0.0295	0.002038	0.02943	0.04695	86.04		0.02377	0.005516	0.02313	0.03784	76.58		0.02224	0.001149	0.02221	0.0354	87.04
49.83	0.02958	0.00211	0.02951	0.04709	85.91		0.02385	0.005597	0.02318	0.03796	76.43		0.02232	0.001194	0.02228	0.03552	86.93
49.75	0.02964	0.002052	0.02957	0.04718	86.03		0.02388	0.005576	0.02322	0.03801	76.5		0.02234	0.001163	0.02231	0.03556	87.02
49.66	0.02978	0.002086	0.02971	0.0474	85.98		0.024	0.005624	0.02333	0.0382	76.45		0.02246	0.001168	0.02243	0.03575	87.02
49.57	0.0298	0.002076	0.02973	0.04743	86.01		0.02402	0.005669	0.02334	0.03823	76.35		0.02249	0.001204	0.02246	0.0358	86.93
49.49	0.02996	0.002031	0.02989	0.04768	86.11		0.02411	0.005665	0.02344	0.03837	76.41		0.02257	0.001164	0.02254	0.03592	87.04
49.4	0.03003	0.002094	0.02996	0.04779	86		0.0242	0.005765	0.0235	0.03852	76.22		0.02265	0.001213	0.02262	0.03604	86.93
49.32	0.0301	0.002024	0.03003	0.0479	86.14		0.02422	0.00577	0.02352	0.03855	76.22		0.02268	0.001179	0.02265	0.03609	87.02
49.23	0.03027	0.002069	0.0302	0.04817	86.08		0.02435	0.005831	0.02364	0.03875	76.15		0.02279	0.001185	0.02276	0.03628	87.02
49.15	0.03029	0.002082	0.03022	0.04821	86.06		0.02438	0.005878	0.02366	0.0388	76.05		0.02282	0.00122	0.02279	0.03632	86.94
49.06	0.03044	0.00204	0.03038	0.04845	86.16		0.02447	0.005865	0.02375	0.03894	76.13		0.0229	0.00118	0.02287	0.03645	87.05
48.98	0.03053	0.002119	0.03046	0.04859	86.02		0.02449	0.005873	0.02378	0.03898	76.13		0.02298	0.001232	0.02295	0.03657	86.93
48.89	0.0306	0.002055	0.03053	0.04869	86.15		0.02455	0.005803	0.02385	0.03907	76.33		0.02301	0.001203	0.02298	0.03662	87
48.81	0.03075	0.002096	0.03068	0.04894	86.09		0.02461	0.005817	0.02392	0.03918	76.33		0.02313	0.001212	0.0231	0.03681	87
48.72	0.03078	0.00209	0.0307	0.04898	86.11		0.02462	0.005746	0.02394	0.03918	76.5		0.02316	0.001249	0.02312	0.03686	86.91
48.63	0.03092	0.00205	0.03086	0.04922	86.2		0.02472	0.005725	0.02405	0.03935	76.61		0.02324	0.001209	0.02321	0.03699	87.02
48.55	0.03101	0.002129	0.03094	0.04936	86.06		0.02477	0.00578	0.02409	0.03943	76.51		0.02333	0.001268	0.0233	0.03713	86.88
48.47	0.03108	0.002059	0.03101	0.04947	86.2		0.02481	0.005757	0.02413	0.03948	76.58		0.02336	0.001239	0.02333	0.03718	86.96
48.38	0.03124	0.002109	0.03117	0.04973	86.13		0.02494	0.005819	0.02425	0.0397	76.51		0.02349	0.00125	0.02345	0.03738	86.95
48.29	0.03127	0.002123	0.0312	0.04977	86.11		0.02497	0.005868	0.02427	0.03973	76.41		0.02351	0.001288	0.02348	0.03742	86.86
48.21	0.03143	0.002085	0.03136	0.05003	86.2		0.02507	0.005864	0.02437	0.03989	76.47		0.0236	0.001245	0.02357	0.03757	86.98
48.12	0.03151	0.002153	0.03144	0.05015	86.08		0.02517	0.005983	0.02444	0.04005	76.25		0.02368	0.001297	0.02365	0.03769	86.86
48.05	0.03159	0.002077	0.03152	0.05027	86.23		0.0252	0.005977	0.02448	0.0401	76.28		0.02371	0.001264	0.02368	0.03774	86.95
47.96	0.03175	0.002123	0.03168	0.05053	86.17		0.02533	0.00604	0.0246	0.04031	76.2		0.02384	0.001276	0.0238	0.03794	86.93
47.87	0.03178	0.002112	0.0317	0.05057	86.19		0.02535	0.006098	0.02461	0.04035	76.08		0.02387	0.001313	0.02383	0.03798	86.85
47.78	0.03195	0.002068	0.03188	0.05084	86.29		0.02545	0.006095	0.02471	0.0405	76.14		0.02396	0.001269	0.02393	0.03813	86.96
47.7	0.03202	0.002139	0.03195	0.05097	86.17		0.02553	0.006183	0.02477	0.04062	75.98		0.02404	0.001327	0.02401	0.03827	86.84
47.61	0.0321	0.002063	0.03204	0.0511	86.32		0.02556	0.00616	0.02481	0.04069	76.06		0.02408	0.001295	0.02404	0.03832	86.92
47.52	0.03227	0.002114	0.0322	0.05136	86.24		0.02568	0.006217	0.02492	0.04088	75.99		0.0242	0.001309	0.02417	0.03852	86.9
47.44	0.03229	0.002111	0.03223	0.0514	86.25		0.0257	0.006249	0.02493	0.04091	75.93		0.02423	0.001339	0.02419	0.03856	86.83
47.34	0.03248	0.002069	0.03241	0.05169	86.35		0.02581	0.006244	0.02504	0.04107	76		0.02432	0.001298	0.02428	0.0387	86.94
47.25	0.03257	0.002155	0.0325	0.05183	86.21		0.02587	0.006322	0.02509	0.04118	75.86		0.0244	0.001356	0.02436	0.03883	86.81
47.16	0.03265	0.002077	0.03259	0.05197	86.35		0.02591	0.006303	0.02513	0.04124	75.92		0.02443	0.001323	0.0244	0.03888	86.9
47.06	0.03283	0.002136	0.03276	0.05226	86.27		0.02604	0.006369	0.02525	0.04144	75.84		0.02455	0.001337	0.02452	0.03908	86.88
46.97	0.03286	0.002141	0.03279	0.0523	86.26		0.02606	0.006415	0.02526	0.04147	75.75		0.02458	0.001363	0.02454	0.03912	86.82
46.89	0.03303	0.002101	0.03297	0.05257	86.35		0.02617	0.006418	0.02538	0.04166	75.81		0.02468	0.001319	0.02464	0.03928	86.94
46.79	0.03311	0.002176	0.03304	0.05269	86.23		0.02627	0.006533	0.02544	0.04181	75.6		0.02476	0.001381	0.02473	0.03941	86.8
46.71	0.0332	0.002095	0.03313	0.05284	86.38		0.02632	0.006506	0.0255	0.04189	75.69		0.0248	0.001351	0.02476	0.03946	86.88
46.62	0.03339	0.002157	0.03332	0.05314	86.3		0.02645	0.006569	0.02562	0.04209	75.62		0.02492	0.001367	0.02488	0.03966	86.86
46.53	0.03342	0.00215	0.03335	0.05319	86.31		0.02647	0.006584	0.02563	0.04212	75.59		0.02495	0.001395	0.02491	0.0397	86.79
46.45	0.03362	0.002107	0.03355	0.0535	86.41		0.02658	0.006581	0.02575	0.0423	75.66		0.02504	0.001354	0.025	0.03985	86.9
46.36	0.03371	0.002196	0.03364	0.05365	86.26		0.02664	0.00665	0.0258	0.0424	75.55		0.02511	0.001408	0.02508	0.03997	86.79
46.27	0.03381	0.002109	0.03374	0.0538	86.42		0.0267	0.006608	0.02587	0.04249	75.67		0.02515	0.001371	0.02511	0.04003	86.88
46.19	0.034	0.002178	0.03393	0.05412	86.33		0.02682	0.006671	0.02598	0.04269	75.6		0.02528	0.001391	0.02525	0.04024	86.85
46.11	0.03403	0.00218	0.03396	0.05417	86.33		0.02684	0.006683	0.026	0.04272	75.58		0.02531	0.001425	0.02527	0.04028	86.77
46.02	0.03421	0.002143	0.03414	0.05444	86.41		0.02695	0.006683	0.02611	0.0429	75.64		0.02541	0.001382	0.02538	0.04045	86.88
45.94	0.03429	0.002225	0.03422	0.05458	86.28		0.02702	0.006757	0.02616	0.043	75.52		0.02551	0.001454	0.02547	0.0406	86.73
45.86	0.03438	0.002147	0.03431	0.05472	86.42		0.02707	0.006725	0.02622	0.04308	75.61		0.02554	0.001423	0.0255	0.04065	86.81
45.77	0.03454	0.002204	0.03447	0.05498	86.34		0.02719	0.006791	0.02633	0.04327	75.54		0.02566	0.001439	0.02562	0.04084	86.78
45.69	0.03457	0.002189	0.0345	0.05502	86.37		0.02721	0.006805	0.02634	0.0433	75.52		0.02568	0.001454	0.02564	0.04087	86.75
45.61	0.03477	0.00215	0.0347	0.05533	86.45		0.02733	0.006806	0.02647	0.0435	75.58		0.02579	0.001409	0.02575	0.04104	86.87
45.52	0.03484	0.002225	0.03477	0.05546	86.34		0.0274	0.006884	0.02652	0.0436	75.45		0.02587	0.001474	0.02583	0.04118	86.74
45.44	0.03494	0.002143	0.03487	0.05561	86.48		0.02745	0.006851	0.02658	0.04369	75.55		0.02591	0.001438	0.02587	0.04124	86.82
45.36	0.03512	0.002206	0.03505	0.05589	86.4		0.02758	0.006922	0.0267	0.0439	75.47		0.02604	0.00146	0.026	0.04145	86.79
45.27	0.03515	0.002194	0.03508	0.05594	86.42		0.0276	0.006938	0.02672	0.04393	75.44		0.02607	0.001489	0.02602	0.04148	86.73
45.19	0.03533	0.00216	0.03526	0.05623	86.5		0.02773	0.00694	0.02685	0.04413	75.5		0.02617	0.00145	0.02613	0.04165	86.82
45.11	0.03541	0.002242	0.03534	0.05636	86.37		0.0278	0.00703	0.0269	0.04425	75.35		0.02625	0.001514	0.0262	0.04177	86.69
45.03	0.03551	0.002156	0.03544	0.05652	86.52		0.02786	0.006992	0.02697	0.04434	75.47		0.02628	0.001476	0.02624	0.04183	86.78
44.95	0.03569	0.002224	0.03563	0.05681	86.43		0.02799	0.007066	0.02708	0.04455	75.38		0.02642	0.001501	0.02637	0.04204	86.74
44.86	0.03572	0.002218	0.03565	0.05685	86.44		0.02801	0.007087	0.0271	0.04458	75.34		0.02644	0.001527	0.0264	0.04208	86.69
44.78	0.03592	0.002182	0.03586	0.05718	86.52		0.02814	0.007097	0.02723	0.04478	75.39		0.02655	0.001488	0.02651	0.04225	86.79
44.7	0.03601	0.002273	0.03594	0.05731	86.38		0.02823	0.007229	0.02729	0.04493	75.16		0.02663	0.001552	0.02658	0.04238	86.66
44.62	0.03611	0.002189	0.03604	0.05747	86.52		0.02829	0.007209	0.02735	0.04502	75.24		0.02667	0.001509	0.02663	0.04245	86.76
44.53	0.03629	0.002259	0.03622	0.05776	86.43		0.02846	0.007321	0.0275	0.0453	75.1		0.02682	0.001534	0.02677	0.04268	86.72
44.45	0.03633	0.002237	0.03626	0.05782	86.47		0.02848	0.007399	0.02751	0.04533	74.94		0.02684	0.001563	0.0268	0.04272	86.66
44.37	0.03655	0.0022	0.03648	0.05817	86.55		0.02862	0.007414	0.02764	0.04554	74.98		0.02696	0.001521	0.02692	0.04291	86.77
44.28	0.03664	0.002285	0.03657	0.05831	86.42		0.02869	0.007512	0.02769	0.04566	74.82		0.02704	0.001589	0.027	0.04304	86.63
44.2	0.03675	0.002193	0.03668	0.05849	86.58		0.02875	0.007482	0.02775	0.04575	74.91		0.02708	0.001546	0.02704	0.04311	86.73
44.12	0.03695	0.00227	0.03688	0.0588	86.48		0.02888	0.007563	0.02787	0.04596	74.82		0.02722	0.001572	0.02717	0.04332	86.69
44.03	0.03698	0.002275	0.03691	0.05885	86.47		0.0289	0.007569	0.02789	0.04599	74.82		0.02724	0.001586	0.02719	0.04335	86.66
43.95	0.03717	0.002245	0.0371	0.05915	86.54		0.02903	0.007577	0.02803	0.04621	74.87		0.02736	0.001542	0.02732	0.04355	86.77
43.87	0.03724	0.002317	0.03716	0.05926	86.43		0.0291	0.007665	0.02807	0.04631	74.73		0.02746	0.001631	0.02742	0.04371	86.6
43.78	0.03734	0.002234	0.03727	0.05943	86.57		0.02915	0.007639	0.02813	0.0464	74.81		0.0275	0.001604	0.02746	0.04377	86.66
43.7	0.03754	0.002317	0.03746	0.05974	86.46		0.02928	0.007713	0.02824	0.04659	74.72		0.02764	0.001634	0.02759	0.04398	86.61
43.62	0.03757	0.002314	0.03749	0.05979	86.47		0.0293	0.007713	0.02826	0.04663	74.73		0.02766	0.001658	0.02761	0.04402	86.56
43.53	0.03778	0.002282	0.03771	0.06013	86.54		0.02943	0.007726	0.0284	0.04684	74.78		0.02778	0.001616	0.02774	0.04422	86.67
43.45	0.03786	0.002367	0.03779	0.06026	86.42		0.0295	0.007806	0.02844	0.04694	74.65		0.02786	0.001677	0.02781	0.04434	86.55
43.37	0.03797	0.002282	0.0379	0.06043	86.55		0.02957	0.00777	0.02853	0.04706	74.76		0.02791	0.001621	0.02787	0.04443	86.67
43.29	0.03817	0.002364	0.0381	0.06075	86.45		0.02972	0.007872	0.02866	0.0473	74.64		0.02807	0.001656	0.02802	0.04468	86.62
43.2	0.03821	0.00234	0.03814	0.06081	86.49		0.02974	0.007907	0.02867	0.04734	74.58		0.0281	0.001693	0.02805	0.04472	86.55
43.12	0.03843	0.002309	0.03836	0.06116	86.56		0.0299	0.007927	0.02883	0.04759	74.63		0.02821	0.00166	0.02816	0.0449	86.63
43.04	0.03852	0.002412	0.03845	0.06131	86.41		0.02998	0.008031	0.02888	0.04771	74.46		0.0283	0.001733	0.02824	0.04503	86.49
42.95	0.03864	0.002325	0.03857	0.06149	86.55		0.03006	0.007989	0.02898	0.04784	74.59		0.02835	0.001682	0.0283	0.04512	86.6
42.87	0.03884	0.002413	0.03877	0.06182	86.44		0.03021	0.008091	0.02911	0.04808	74.47		0.0285	0.001717	0.02845	0.04536	86.54
42.79	0.03887	0.002413	0.0388	0.06187	86.44		0.03023	0.008108	0.02913	0.04812	74.45		0.02852	0.001743	0.02847	0.04539	86.5
42.7	0.0391	0.002384	0.03903	0.06223	86.5		0.0304	0.008127	0.02929	0.04838	74.49		0.02865	0.001705	0.0286	0.0456	86.59
42.62	0.03919	0.002483	0.03911	0.06237	86.37		0.03047	0.008229	0.02934	0.0485	74.33		0.02875	0.001793	0.02869	0.04576	86.42
42.54	0.03931	0.002391	0.03924	0.06256	86.51		0.03054	0.008201	0.02942	0.04861	74.42		0.0288	0.001755	0.02874	0.04583	86.51
42.46	0.03951	0.002478	0.03944	0.06289	86.4		0.03074	0.008346	0.02958	0.04892	74.24		0.02894	0.001792	0.02889	0.04606	86.45
42.37	0.03955	0.002452	0.03948	0.06295	86.45		0.03076	0.008415	0.02959	0.04896	74.12		0.02897	0.001815	0.02891	0.0461	86.41
42.29	0.0398	0.002423	0.03973	0.06335	86.51		0.03097	0.008456	0.02979	0.04929	74.15		0.02909	0.001775	0.02904	0.04631	86.5
42.21	0.0399	0.002526	0.03982	0.0635	86.37		0.03109	0.008664	0.02986	0.04949	73.82		0.02917	0.001844	0.02912	0.04643	86.38
42.13	0.04003	0.002423	0.03996	0.06371	86.53		0.03117	0.008649	0.02995	0.04961	73.89		0.02924	0.001783	0.02918	0.04653	86.5
42.04	0.04026	0.002524	0.04018	0.06407	86.41		0.03132	0.008753	0.03008	0.04985	73.77		0.0294	0.001829	0.02935	0.0468	86.43
41.96	0.0403	0.002509	0.04022	0.06413	86.43		0.03134	0.00875	0.0301	0.04989	73.79		0.02943	0.001862	0.02937	0.04684	86.37
41.88	0.04055	0.002486	0.04047	0.06453	86.48		0.03148	0.008765	0.03023	0.0501	73.83		0.02957	0.001825	0.02951	0.04706	86.46
41.79	0.04064	0.002588	0.04056	0.06468	86.35		0.0315	0.008774	0.03025	0.05013	73.83		0.02966	0.001912	0.0296	0.0472	86.3
41.71	0.04078	0.002484	0.0407	0.0649	86.51		0.0316	0.008725	0.03037	0.05029	73.97		0.02972	0.001865	0.02966	0.04729	86.4
41.63	0.04101	0.002591	0.04093	0.06527	86.38		0.03175	0.008832	0.03049	0.05053	73.85		0.02988	0.001912	0.02982	0.04756	86.33
41.54	0.04105	0.002569	0.04097	0.06534	86.41		0.03178	0.008831	0.03053	0.05057	73.87		0.02991	0.001947	0.02984	0.0476	86.27
41.46	0.04132	0.00254	0.04124	0.06576	86.48		0.03198	0.008865	0.03072	0.0509	73.91		0.03006	0.00191	0.03	0.04784	86.36
41.38	0.04142	0.002657	0.04133	0.06592	86.32		0.03206	0.008992	0.03077	0.05102	73.71		0.03017	0.002018	0.0301	0.04801	86.16
41.29	0.04156	0.002555	0.04149	0.06615	86.48		0.03215	0.008959	0.03088	0.05118	73.82		0.03022	0.001978	0.03016	0.0481	86.25
41.21	0.04182	0.002675	0.04173	0.06655	86.33		0.03233	0.009089	0.03102	0.05145	73.67		0.03039	0.002028	0.03032	0.04837	86.17
41.13	0.04186	0.002646	0.04178	0.06663	86.38		0.03235	0.009103	0.03105	0.05149	73.66		0.03041	0.00205	0.03035	0.04841	86.14
41.04	0.04218	0.002623	0.0421	0.06714	86.44		0.03254	0.00914	0.03123	0.05179	73.69		0.03058	0.002009	0.03051	0.04866	86.23
40.96	0.04229	0.002742	0.0422	0.06731	86.28		0.03262	0.009254	0.03128	0.05191	73.52		0.03067	0.002106	0.0306	0.04882	86.06
40.88	0.04245	0.002642	0.04237	0.06756	86.43		0.03273	0.009216	0.03141	0.05209	73.65		0.03074	0.002052	0.03067	0.04892	86.17
40.79	0.04271	0.002773	0.04262	0.06797	86.28		0.03293	0.00937	0.03157	0.05241	73.47		0.03091	0.002108	0.03084	0.0492	86.09
40.71	0.04275	0.002765	0.04266	0.06804	86.29		0.03296	0.009385	0.0316	0.05246	73.46		0.03094	0.002132	0.03087	0.04925	86.05
40.63	0.04306	0.002754	0.04297	0.06852	86.33		0.03317	0.009432	0.0318	0.05279	73.48		0.03111	0.002094	0.03104	0.04951	86.14
40.54	0.04319	0.002929	0.04309	0.06873	86.11		0.03326	0.009574	0.03185	0.05293	73.27		0.03121	0.002193	0.03113	0.04967	85.97
40.46	0.04341	0.002782	0.04332	0.06909	86.33		0.03337	0.009538	0.03198	0.05311	73.39		0.03129	0.002132	0.03121	0.04979	86.09
40.38	0.04374	0.002944	0.04364	0.06961	86.14		0.03357	0.009698	0.03214	0.05343	73.21		0.03148	0.002195	0.0314	0.0501	86
40.29	0.0438	0.002907	0.0437	0.06971	86.19		0.0336	0.009722	0.03216	0.05348	73.18		0.03151	0.002231	0.03143	0.05015	85.94
40.21	0.04423	0.002884	0.04414	0.07039	86.26		0.03384	0.009783	0.03239	0.05385	73.19		0.0317	0.002195	0.03162	0.05045	86.03
40.13	0.04438	0.00307	0.04427	0.07063	86.03		0.03393	0.009954	0.03244	0.05401	72.94		0.03181	0.002314	0.03173	0.05063	85.83
40.04	0.04467	0.002879	0.04458	0.0711	86.3		0.03404	0.009935	0.03256	0.05418	73.03		0.0319	0.002247	0.03182	0.05076	85.96
39.96	0.04518	0.003165	0.04506	0.0719	85.98		0.03431	0.01018	0.03277	0.05461	72.75		0.03211	0.002324	0.03203	0.05111	85.85
39.88	0.04528	0.003148	0.04517	0.07206	86.01		0.03434	0.01026	0.03277	0.05466	72.62		0.03215	0.002346	0.03206	0.05116	85.81
39.79	0.04608	0.003165	0.04597	0.07334	86.06		0.03465	0.01036	0.03306	0.05514	72.6		0.03237	0.002302	0.03229	0.05152	85.92
39.71	0.04646	0.003726	0.04631	0.07395	85.4		0.03479	0.01063	0.03313	0.05537	72.21		0.03249	0.002427	0.0324	0.05171	85.72
39.63	0.04712	0.003387	0.04699	0.07499	85.88		0.03497	0.01059	0.03332	0.05565	72.37		0.0326	0.002337	0.03252	0.05189	85.89
39.54	0.04879	0.004527	0.04858	0.07766	84.68		0.03524	0.01083	0.03354	0.05609	72.1		0.03288	0.00244	0.03279	0.05233	85.74
39.46	0.0491	0.004644	0.04888	0.07815	84.57		0.0353	0.01083	0.03359	0.05618	72.13		0.03292	0.002488	0.03283	0.05239	85.67
39.38	0.05231	0.005169	0.05205	0.08325	84.33		0.03565	0.01094	0.03393	0.05673	72.13		0.03321	0.002442	0.03312	0.05285	85.78
39.29	0.0537	0.00759	0.05316	0.08546	81.87		0.03575	0.0111	0.03398	0.0569	71.91		0.03338	0.00263	0.03327	0.05312	85.48
39.21	0.05661	0.006708	0.05621	0.09009	83.19		0.03602	0.01103	0.03429	0.05733	72.17		0.03353	0.002519	0.03343	0.05336	85.69
39.12	0.06231	0.01207	0.06113	0.09917	78.83		0.03635	0.01131	0.03455	0.05785	71.87		0.03391	0.002671	0.0338	0.05396	85.48
39.04	0.06376	0.01184	0.06265	0.1015	79.3		0.03645	0.01124	0.03468	0.05802	72.05		0.03397	0.002713	0.03386	0.05407	85.42
38.96	0.07432	0.0165	0.07246	0.1183	77.17		0.03701	0.01141	0.03521	0.05891	72.05		0.03441	0.002647	0.03431	0.05477	85.59
38.87	0.0767	0.02226	0.0734	0.1221	73.13		0.03715	0.01157	0.0353	0.05913	71.86		0.03464	0.002907	0.03452	0.05514	85.19
38.79	0.08909	0.02344	0.08595	0.1418	74.75		0.03769	0.01143	0.03592	0.05999	72.35		0.03493	0.002698	0.03482	0.05559	85.57
38.71	0.1002	0.04086	0.09144	0.1594	65.92		0.03835	0.01202	0.03642	0.06104	71.73		0.03557	0.002975	0.03544	0.0566	85.2
38.62	0.1096	0.03994	0.1021	0.1745	68.63		0.03863	0.01178	0.03679	0.06149	72.24		0.03568	0.002992	0.03556	0.05679	85.19
38.54	0.1404	0.07144	0.1209	0.2235	59.42		0.0404	0.01251	0.03842	0.06431	71.97		0.03662	0.002897	0.03651	0.05829	85.46
38.46	0.1451	0.07418	0.1247	0.2309	59.26		0.04109	0.01354	0.03879	0.06539	70.76		0.03711	0.003496	0.03694	0.05906	84.59
38.37	0.1973	0.1119	0.1626	0.3141	55.46		0.04364	0.01327	0.04157	0.06946	72.29		0.03789	0.002984	0.03777	0.0603	85.48
38.29	0.2091	0.135	0.1597	0.3329	49.78		0.04872	0.01946	0.04466	0.07753	66.46		0.03999	0.004198	0.03977	0.06365	83.97
38.2	0.2692	0.1659	0.212	0.4284	51.96		0.05115	0.01833	0.04776	0.08142	69		0.04044	0.004404	0.0402	0.06436	83.75
38.12	0.3302	0.2489	0.217	0.5256	41.08		0.06632	0.03051	0.05889	0.1056	62.61		0.04512	0.004901	0.04485	0.07181	83.76
38.03	0.3721	0.2623	0.2639	0.5922	45.18		0.06898	0.03393	0.06005	0.1098	60.53		0.04777	0.009394	0.04683	0.07602	78.66
37.95	0.5649	0.4744	0.3067	0.8991	32.88		0.09485	0.04828	0.08164	0.151	59.4		0.05349	0.007975	0.05289	0.08513	81.43
37.87	0.5923	0.485	0.3399	0.9426	35.02		0.1054	0.06779	0.08069	0.1677	49.96		0.06583	0.02139	0.06226	0.1048	71.04
37.78	0.9589	0.8126	0.509	1.526	32.06		0.1337	0.08042	0.1068	0.2128	53.03		0.07054	0.0204	0.06752	0.1123	73.19
37.7	1.071	0.9828	0.4256	1.705	23.41		0.1745	0.1321	0.114	0.2777	40.79		0.1016	0.04503	0.09113	0.1618	63.7
37.62	1.469	1.28	0.7212	2.339	29.39		0.1914	0.1388	0.1318	0.3046	43.52		0.1056	0.05123	0.09229	0.168	60.96
37.53	2.048	1.992	0.4726	3.259	13.34		0.2951	0.2501	0.1568	0.4697	32.08		0.1636	0.08865	0.1375	0.2604	57.2
37.45	2.357	2.216	0.8046	3.752	19.96		0.3019	0.2521	0.1661	0.4805	33.37		0.1779	0.1179	0.1333	0.2832	48.5
37.37	3.587	3.507	0.7541	5.709	12.14		0.483	0.4219	0.2352	0.7687	29.14		0.2515	0.1584	0.1953	0.4003	50.95
37.28	3.783	3.717	0.7048	6.021	10.74		0.5169	0.4711	0.2126	0.8226	24.29		0.323	0.2574	0.1951	0.514	37.17
37.2	5.186	5.033	1.25	8.254	13.95		0.6736	0.5925	0.3204	1.072	28.4		0.3813	0.2856	0.2527	0.6069	41.51
37.12	5.846	5.809	0.6597	9.304	6.48		0.9017	0.8664	0.2499	1.435	16.09		0.6124	0.5431	0.283	0.9746	27.52
37.03	6.788	6.623	1.49	10.8	12.68		1.007	0.9383	0.3647	1.602	21.24		0.647	0.5593	0.3254	1.03	30.19
36.95	8.617	8.551	1.061	13.71	7.07		1.53	1.479	0.392	2.435	14.85		1.103	0.9999	0.4648	1.755	24.93
36.87	8.99	8.892	1.326	14.31	8.48		1.597	1.552	0.3754	2.542	13.6		1.187	1.121	0.3886	1.889	19.11
36.78	11.36	11.18	2.05	18.08	10.4		2.201	2.101	0.656	3.503	17.34		1.702	1.548	0.7076	2.709	24.57
36.7	12.24	12.19	1.154	19.49	5.41		2.556	2.529	0.3685	4.068	8.29		2.197	2.155	0.4304	3.497	11.3
36.62	13.81	13.58	2.501	21.97	10.44		2.976	2.874	0.7727	4.736	15.05		2.568	2.438	0.8054	4.086	18.28
36.53	16.36	16.26	1.794	26.03	6.3		3.912	3.862	0.6215	6.226	9.14		3.789	3.716	0.7422	6.03	11.3
36.45	16.86	16.72	2.22	26.84	7.57		4.07	4.01	0.6962	6.478	9.85		3.979	3.905	0.7647	6.333	11.08
36.37	20.12	19.89	3.082	32.03	8.81		5.246	5.124	1.124	8.349	12.37		5.516	5.339	1.386	8.779	14.55
36.28	21.23	21.14	1.931	33.79	5.22		5.702	5.662	0.6796	9.076	6.84		6.256	6.213	0.7263	9.956	6.67
36.2	23.32	23.03	3.684	37.12	9.09		6.395	6.258	1.317	10.18	11.88		7.301	7.108	1.667	11.62	13.2
36.12	26.48	26.35	2.686	42.15	5.82		7.703	7.635	1.027	12.26	7.66		9.357	9.276	1.23	14.89	7.55
36.03	27.15	26.95	3.349	43.22	7.08		7.957	7.863	1.219	12.66	8.82		9.758	9.643	1.492	15.53	8.8
35.95	31.18	30.89	4.244	49.62	7.82		9.561	9.413	1.676	15.22	10.1		12.34	12.12	2.313	19.64	10.8
35.87	32.37	32.23	3.001	51.52	5.32		10.1	10.04	1.147	16.08	6.52		13.33	13.27	1.317	21.22	5.67
35.78	34.93	34.56	5.067	55.6	8.34		11.09	10.92	1.983	17.66	10.3		15.02	14.76	2.78	23.91	10.66
35.7	38.45	38.25	3.903	61.2	5.83		12.7	12.6	1.562	20.21	7.07		17.75	17.63	2.031	28.24	6.57
35.62	39.21	38.94	4.653	62.41	6.81		12.97	12.84	1.831	20.65	8.11		18.28	18.11	2.493	29.1	7.84
35.53	43.65	43.28	5.684	69.47	7.48		14.98	14.79	2.343	23.83	9		21.69	21.43	3.376	34.52	8.95
35.45	45.05	44.85	4.238	71.7	5.4		15.61	15.52	1.713	24.84	6.3		22.8	22.69	2.215	36.29	5.57
35.37	47.77	47.33	6.507	76.03	7.83		16.86	16.64	2.748	26.83	9.38		24.95	24.62	4.009	39.71	9.25
35.28	51.73	51.49	5.015	82.34	5.56		18.7	18.56	2.246	29.76	6.9		28.09	27.92	3.01	44.7	6.15
35.2	52.5	52.14	6.165	83.56	6.74		19.06	18.88	2.573	30.33	7.76		28.73	28.5	3.661	45.73	7.32
35.12	57.21	56.76	7.166	91.05	7.2		21.32	21.08	3.134	33.93	8.45		32.7	32.38	4.549	52.04	8
35.03	58.57	58.29	5.72	93.22	5.6		22.08	21.95	2.374	35.14	6.17		33.83	33.66	3.4	53.85	5.77
34.95	61.57	61.02	8.187	97.98	7.64		23.55	23.27	3.613	37.49	8.82		36.2	35.81	5.291	57.62	8.4
34.87	65.23	64.82	7.271	103.8	6.4		25.58	25.4	3.034	40.72	6.81		39.43	39.19	4.335	62.75	6.31
34.78	66.11	65.66	7.672	105.2	6.66		25.99	25.76	3.407	41.36	7.53		40.12	39.82	4.879	63.85	6.99
34.7	71.04	70.48	8.918	113.1	7.21		28.57	28.29	3.986	45.48	8.02		44.1	43.71	5.837	70.18	7.61
34.62	72.46	72.08	7.381	115.3	5.85		29.31	29.14	3.183	46.65	6.24		45.32	45.08	4.708	72.13	5.96
34.53	75.44	74.79	9.909	120.1	7.55		30.97	30.64	4.565	49.3	8.48		47.55	47.1	6.511	75.67	7.87
34.45	79.28	78.81	8.542	126.2	6.19		33.06	32.84	3.778	52.62	6.56		51.01	50.73	5.324	81.19	5.99
34.37	80.04	79.47	9.587	127.4	6.88		33.41	33.12	4.345	53.17	7.47		51.53	51.17	6.032	82.01	6.72
34.28	84.74	84.05	10.76	134.9	7.29		36.11	35.77	4.999	57.48	7.96		55.66	55.21	7.077	88.59	7.3
34.2	86.22	85.7	9.529	137.2	6.34		36.87	36.63	4.18	58.68	6.51		56.84	56.53	5.954	90.46	6.01
34.12	89.11	88.33	11.79	141.8	7.6		38.45	38.04	5.566	61.19	8.32		59.33	58.81	7.899	94.43	7.65
34.03	92.8	92.21	10.44	147.7	6.46		40.58	40.26	5.084	64.59	7.2		62.23	61.83	7.049	99.04	6.5
33.95	93.33	92.63	11.42	148.5	7.03		41.06	40.7	5.378	65.35	7.53		62.93	62.48	7.535	100.2	6.88
33.87	98.16	97.32	12.79	156.2	7.49		43.7	43.27	6.144	69.56	8.08		66.34	65.78	8.631	105.6	7.48
33.78	99.55	98.9	11.36	158.4	6.55		44.65	44.33	5.336	71.06	6.86		67.84	67.46	7.163	108	6.06
33.7	101.9	100.9	13.62	162.1	7.69		46.14	45.66	6.646	73.43	8.28		70.26	69.66	9.17	111.8	7.5
33.62	105.9	105.1	12.73	168.5	6.9		48.43	48.05	6.056	77.08	7.18		73.06	72.62	8.006	116.3	6.29
33.53	106.9	106	13.68	170.1	7.35		48.97	48.52	6.638	77.94	7.79		73.43	72.92	8.649	116.9	6.76
33.45	111.7	110.8	14.23	177.7	7.32		51.51	51.02	7.084	81.98	7.9		77.28	76.7	9.468	123	7.04
33.37	112.3	111.5	12.86	178.7	6.58		52.23	51.83	6.443	83.12	7.09		77.84	77.41	8.133	123.9	6
33.28	115.9	114.8	15.76	184.4	7.81		54.03	53.47	7.757	85.99	8.25		80.58	79.89	10.53	128.2	7.51
33.2	118.6	117.8	13.94	188.8	6.75		55.95	55.53	6.865	89.05	7.05		82.48	81.91	9.65	131.3	6.72
33.12	119.1	118.1	15.47	189.6	7.46		56.2	55.7	7.457	89.45	7.63		83.41	82.74	10.58	132.8	7.29
33.03	123.3	122.1	16.68	196.2	7.78		58.97	58.4	8.189	93.85	7.98		86.49	85.81	10.84	137.7	7.2
32.95	125	123.9	16.47	198.9	7.57		59.59	59.14	7.301	94.84	7.04		87.12	86.5	10.36	138.7	6.83
32.87	126.7	125.5	17.55	201.7	7.96		60.97	60.32	8.834	97.03	8.33		89.15	88.38	11.73	141.9	7.56
32.78	130.7	129.7	16.7	208.1	7.34		63.16	62.59	8.498	100.5	7.73		91.03	90.31	11.48	144.9	7.25
32.7	131.9	130.6	18.32	209.9	7.98		63.9	63.26	9.04	101.7	8.13		91.94	91.18	11.83	146.3	7.39
32.62	135.9	134.6	19.01	216.3	8.04		66.17	65.47	9.568	105.3	8.31		94.05	93.21	12.48	149.7	7.63
32.53	137.2	136	17.46	218.3	7.31		67.05	66.47	8.787	106.7	7.53		95.32	94.62	11.51	151.7	6.94
32.45	141.5	140	20.75	225.2	8.43		69.11	68.33	10.37	110	8.63		96.68	95.81	12.96	153.9	7.7
32.37	143.5	142.2	19.72	228.4	7.9		70.65	69.96	9.813	112.4	7.98		99.51	98.81	11.86	158.4	6.84
32.28	145.1	143.6	20.85	230.9	8.26		71.2	70.46	10.29	113.3	8.31		100.3	99.41	13.43	159.7	7.69
32.2	148.6	146.9	22.14	236.4	8.57		73.69	72.86	11.05	117.3	8.62		102.9	102	13.7	163.8	7.65
32.12	150.9	149.5	20.75	240.2	7.9		74.64	73.91	10.45	118.8	8.05		103.5	102.7	12.49	164.7	6.93
32.03	153.4	151.6	23.24	244.2	8.71		76.01	75.11	11.66	121	8.83		105.2	104.2	14.71	167.5	8.04
31.95	158.2	156.5	22.54	251.7	8.19		78.47	77.73	10.79	124.9	7.91		107.8	106.8	14.71	171.6	7.84
31.86	158.7	157.1	23.12	252.6	8.38		78.81	77.91	11.85	125.4	8.65		108.8	107.8	15.02	173.2	7.94
31.78	165.2	163.3	25.25	262.9	8.79		81.68	80.71	12.55	130	8.84		111.2	110	16.35	177	8.45
31.7	166.9	165	25.12	265.7	8.65		82.28	81.46	11.57	130.9	8.08		113.3	112.3	14.75	180.3	7.48
31.61	172.6	170.4	27.82	274.7	9.28		84.2	83.09	13.6	134	9.29		115	113.8	16.91	183.1	8.45
31.53	174.7	172.7	26.35	278.1	8.67		86.63	85.66	12.94	137.9	8.59		118.8	117.7	15.79	189	7.64
31.45	175.8	173.7	26.98	279.7	8.83		87.07	86	13.61	138.6	8.99		119.7	118.4	17.72	190.5	8.51
31.37	184.3	182.1	28.41	293.3	8.87		90.1	88.92	14.53	143.4	9.28		123.2	121.8	18.44	196.1	8.61
31.28	184.1	182.2	26.25	293	8.2		91.05	90.01	13.7	144.9	8.65		124.4	123.2	16.95	198	7.83
31.2	185.5	183	30.03	295.2	9.32		92.94	91.62	15.59	147.9	9.66		126.7	125.2	19.63	201.7	8.91
31.12	194.6	192.5	27.99	309.7	8.27		95.64	94.44	15.1	152.2	9.08		131.1	129.9	17.72	208.6	7.77
31.03	195.5	192.9	31.61	311.1	9.31		96	94.73	15.55	152.8	9.32		130.9	129.5	19.42	208.3	8.53
30.95	201.6	198.9	33.03	320.9	9.43		99.45	97.98	17.05	158.3	9.87		135.9	134.2	21.13	216.2	8.95
30.87	203.6	201.3	30.53	324.1	8.62		100.9	99.6	15.88	160.5	9.06		137.4	135.8	20.95	218.7	8.77
30.78	210.9	207.8	36.06	335.7	9.84		103.1	101.5	18.14	164	10.14		140.8	138.9	22.76	224	9.3
30.7	212	209	35.84	337.5	9.73		106.3	104.9	17.2	169.2	9.31		144	142.5	20.84	229.3	8.32
30.62	215.1	212.1	36.24	342.4	9.7		106.8	105.2	18.1	169.9	9.76		144.3	142.5	22.66	229.7	9.04
30.53	220.7	217.5	37.51	351.3	9.78		111.1	109.4	19.33	176.8	10.02		150.5	148.7	23.36	239.5	8.93
30.45	223.3	220.4	35.57	355.4	9.17		111.9	110.3	18.74	178.1	9.64		150.3	148.3	24.34	239.1	9.32
30.37	224.7	221.5	38.25	357.7	9.8		115.4	113.5	20.92	183.6	10.45		151.8	149.7	24.98	241.6	9.47
30.28	232.7	229.5	38.21	370.3	9.45		116.9	115.1	20.2	186	9.96		156.3	154.4	24.03	248.7	8.85
30.2	233.3	230.1	38.2	371.2	9.43		118	116.1	20.81	187.7	10.16		157.4	155.2	25.76	250.4	9.42
30.12	239.2	235.5	41.88	380.8	10.08		121.3	119.3	21.87	193	10.39		161	158.8	26.71	256.3	9.55
30.03	243.1	239.6	41.31	386.9	9.78		122.9	120.9	21.8	195.6	10.22		162.9	160.7	26.47	259.2	9.35
29.95	247.5	243.7	43.4	393.9	10.1		123.8	121.8	22.52	197.1	10.48		164.4	162	27.67	261.6	9.69
29.87	251.5	248	41.72	400.2	9.55		128	126	22.28	203.7	10.03		168.4	166.1	28.1	268.1	9.6
29.78	255.1	250.9	46.35	406.1	10.47		129.3	127.1	23.74	205.8	10.58		169	166.8	27.19	269	9.26
29.7	260.4	256.7	44.12	414.5	9.75		132.9	130.7	23.81	211.5	10.32		174.5	172	29.33	277.8	9.68
29.62	259.6	256.5	39.7	413.1	8.8		133.1	131.3	21.34	211.8	9.23		175.5	173.4	27.35	279.4	8.96
29.53	266.3	262.1	47.01	423.8	10.17		135.5	133.1	25.12	215.6	10.69		179.1	176.4	30.76	285.1	9.89
29.45	267.8	263.7	47.05	426.2	10.12		138.3	136	24.78	220.1	10.32		181.4	178.8	30.18	288.6	9.58
29.37	268.7	265	44.08	427.6	9.44		139.2	136.8	25.67	221.6	10.62		182.3	179.7	30.3	290.1	9.57
29.28	273	268.8	48.07	434.6	10.14		140.9	138.3	26.83	224.3	10.98		186.4	183.7	31.84	296.7	9.83
29.2	278.1	273.1	52.54	442.6	10.89		143.6	141.2	26.23	228.5	10.53		188.2	185.4	32.3	299.5	9.88
29.12	279.7	275.3	49.27	445.2	10.15		146.2	143.5	27.73	232.6	10.94		189.7	186.9	32.81	302	9.96
29.03	284.6	280.5	48.32	453	9.77		147.8	145.2	27.82	235.2	10.85		193.2	190.3	33.48	307.5	9.98
28.95	289	283.9	53.92	459.9	10.75		147.5	145.2	25.81	234.7	10.08		192.1	189.7	30.55	305.7	9.15
28.87	288.8	284	52.56	459.7	10.48		153.2	150.5	28.65	243.9	10.78		200.1	197.2	33.98	318.5	9.78
28.78	293.4	289	50.82	467	9.97		153.7	151.1	28.29	244.6	10.61		199.7	197.1	32.27	317.8	9.3
28.7	297.1	292.4	52.79	472.9	10.23		155.1	152.3	29.43	246.9	10.94		205.3	202	36.51	326.7	10.24
28.62	302.2	298.1	49.5	480.9	9.43		158.5	155.9	28.52	252.3	10.37		204.1	200.7	37.34	324.9	10.54
28.53	300.9	296.5	51.26	478.9	9.81		159.4	156.5	30.08	253.6	10.88		207.4	204.2	36.72	330.1	10.2
28.45	307.1	302.3	54.2	488.8	10.16		161.9	159	30.33	257.6	10.8		208	204.6	37.12	331	10.28
28.37	307.6	304.4	44.3	489.5	8.28		162.8	160.1	29.41	259.1	10.41		211	208.1	35	335.8	9.55
28.28	315.9	310.7	56.89	502.7	10.38		164.5	161.5	31.23	261.7	10.95		210.6	207.5	36.51	335.3	9.98
28.2	317.1	312.5	54.17	504.7	9.83		166.7	163.6	32.07	265.3	11.09		216.6	213.7	35.27	344.8	9.37
28.12	318	313.1	55.6	506	10.07		168.8	165.7	32.29	268.6	11.03		215.8	212.7	36.52	343.4	9.74
28.03	323.6	318.5	57.18	515	10.18		170.2	167	32.64	270.8	11.06		222.8	219.6	37.73	354.6	9.75
27.95	324.7	320.5	51.91	516.8	9.2		171.8	169.4	28.93	273.5	9.69		221.5	218.4	37.02	352.6	9.62
27.87	325.5	320.4	57.28	518	10.14		173.4	170.3	32.74	276	10.88		226	222.3	40.66	359.7	10.37
27.78	331.8	326.8	57.58	528.1	9.99		176.4	173.4	32.49	280.8	10.61		227.2	223.7	39.4	361.6	9.99
27.7	333	327.8	58.58	530	10.13		175.8	173	31.58	279.9	10.35		228.6	224.9	40.93	363.8	10.32
27.61	334.6	329.1	60.44	532.5	10.41		180.3	177.1	33.84	286.9	10.82		231.6	227.9	41.26	368.6	10.26
27.53	339.2	333.5	61.93	539.9	10.52		181.3	177.5	36.72	288.5	11.68		232.4	229.3	37.63	369.8	9.32
27.45	341.6	336.3	60.29	543.7	10.16		182.4	179.1	34.73	290.4	10.98		241.3	237.3	43.8	384	10.46
27.36	347.5	343.1	54.97	553.1	9.1		184.5	181.3	34.45	293.7	10.76		237.9	234.5	39.97	378.6	9.67
27.28	352.5	346.1	66.77	561	10.92		185.3	182	34.72	294.9	10.8		239.3	235.5	42.8	380.9	10.3
27.2	341.3	335.2	64.2	543.1	10.84		187.6	184.1	35.69	298.5	10.97		237.6	233.7	43.29	378.2	10.5
27.11	351.6	347.7	52.21	559.6	8.54		188.5	185.8	31.84	300.1	9.72		241.7	238.4	40.38	384.8	9.62
27.03	356.4	350.7	63.6	567.2	10.28		191.2	187.7	36.78	304.4	11.09		243.6	239.7	43.4	387.7	10.26
26.94	360.9	355.6	61.53	574.4	9.82		193.3	190	35.56	307.6	10.6		247.4	243.7	42.51	393.7	9.9
26.86	353.1	348.8	55.27	562.1	9		193.8	190.2	37.48	308.5	11.15		248.7	244.7	44.47	395.8	10.3
26.78	377.7	372.6	61.63	601.1	9.39		197.4	193.8	37.51	314.2	10.95		249.8	245.7	44.93	397.5	10.36
26.69	369.5	361.3	77.6	588.1	12.12		197.3	192.9	41.23	313.9	12.06		251.9	248.5	41.11	400.9	9.39
26.61	358.7	353.2	62.28	570.8	10		198.4	194.6	38.58	315.7	11.21		256.2	252	46.16	407.8	10.38
26.52	375.8	370.8	60.92	598.1	9.33		200.4	196.7	38.1	318.9	10.96		256.9	252.9	45.01	408.8	10.09
26.44	376.9	370.5	69.31	599.9	10.6		200.4	196.8	37.82	318.9	10.88		260.1	255.4	48.99	414	10.86
26.36	372.3	365.7	69.71	592.6	10.79		204.7	200.9	38.85	325.7	10.94		261.3	257.2	46.56	415.9	10.26
26.27	379.5	374.5	61.94	604.1	9.39		204.2	200.6	37.8	324.9	10.67		262	257.3	49.76	417	10.95
26.19	381	374.9	68.09	606.4	10.29		205.9	202	39.78	327.7	11.14		258	254	45.45	410.7	10.14
26.11	384.2	377.5	71.46	611.5	10.72		207.3	203.3	40.58	329.9	11.29		265.6	261.5	46.27	422.7	10.03
26.02	396.5	388.5	79.18	631	11.52		210.7	206.4	42.27	335.4	11.57		263.7	260	43.7	419.7	9.54
25.94	391.5	385.4	68.82	623.1	10.12		209.3	205.2	40.91	333.1	11.27		263.3	258.6	49.4	419	10.82
25.86	392.2	386.1	68.77	624.2	10.1		211.4	208.5	34.8	336.4	9.47		269.6	266.1	43.24	429.1	9.23
25.77	395.7	389.2	71.67	629.8	10.43		213.6	209.6	40.92	339.9	11.04		269.8	265.5	47.76	429.4	10.2
25.69	398.9	392.5	70.98	634.8	10.25		215.4	211.5	40.62	342.8	10.87		276.7	273.3	43.28	440.3	9
25.61	394.7	389.2	65.78	628.2	9.59		212.8	209.5	37.3	338.7	10.09		275.1	270.6	49.66	437.8	10.4
25.52	398	391.1	74.27	633.5	10.75		218.8	214.8	41.69	348.3	10.98		277.8	273.4	49.32	442.2	10.23
25.44	403.2	398.5	61.18	641.7	8.73		219.9	215.4	44.59	350	11.7		278.4	273.8	50	443	10.35
25.36	395.4	389.4	68.68	629.3	10		221.7	217.6	42.65	352.9	11.09		280.1	275.5	50.56	445.8	10.4
25.27	417.3	413.1	59.02	664.2	8.13		223.9	220.2	40.76	356.4	10.49		285.4	281.7	45.53	454.2	9.18
25.19	417.1	409.6	78.57	663.8	10.86		224.5	220.3	43.23	357.2	11.1		283.3	278.9	49.67	450.9	10.1
25.11	410.3	403.2	75.78	653	10.64		225.7	221.5	43.35	359.2	11.07		291.4	287.3	48.87	463.8	9.65
25.02	416	410.5	67.36	662.1	9.32		227.2	223	43.33	361.5	11		288.2	282.7	56.27	458.8	11.26
24.94	417.4	410.5	75.87	664.4	10.47		231.4	227	44.92	368.2	11.19		288.7	284.2	50.85	459.5	10.14
24.86	424.2	417.5	74.83	675.1	10.16		228.8	224.1	46.31	364.2	11.67		291	286.6	50.57	463.2	10.01
24.77	416.5	411.1	67.03	662.9	9.26		230.8	226.6	43.93	367.4	10.97		296.1	290.7	55.94	471.2	10.89
24.69	442.1	436.1	72.49	703.7	9.44		230.7	226.2	45.04	367.1	11.26		294.6	290	51.83	468.8	10.14
24.61	431.4	422.6	86.66	686.6	11.59		233.4	229.1	44.8	371.5	11.06		295.8	291.1	52.51	470.8	10.22
24.52	440.9	433.6	79.74	701.7	10.42		233.2	228.9	44.78	371.2	11.07		292.5	287.9	51.58	465.5	10.16
24.44	436.8	430.7	72.4	695.1	9.54		236.4	232.2	44.29	376.2	10.8		296.5	291	56.56	471.9	11
24.36	441.6	433.5	84.15	702.8	10.99		237	232.5	45.72	377.1	11.12		298.6	294.1	52	475.3	10.03
24.27	435.5	428.2	79.73	693.1	10.55		241.4	237.1	45.27	384.2	10.81		309.9	305.6	51.71	493.2	9.61
24.19	440.8	434.2	75.95	701.6	9.92		239.7	235.6	44.14	381.4	10.61		304	298.9	55.86	483.9	10.59
24.1	431.4	424.7	75.72	686.6	10.11		241.8	237.3	46.56	384.8	11.1		303.7	299	53.3	483.4	10.11
24.02	448.2	441.7	76.36	713.4	9.81		242.1	237.4	47.84	385.4	11.39		308.5	304.1	51.98	491	9.7
23.93	446.9	439.9	78.77	711.3	10.15		244.4	239.7	47.58	388.9	11.23		304.5	300.4	49.84	484.7	9.42
23.85	453.8	446.9	79.08	722.3	10.03		244.1	239.4	47.8	388.5	11.29		304.2	298.8	56.75	484.1	10.75
23.76	455	445.9	90.74	724.2	11.5		247.3	242.2	50.14	393.6	11.7		312.7	307.2	58.71	497.7	10.82
23.68	452	445.1	78.83	719.4	10.04		248.1	243.5	47.33	394.8	11		315.8	310.8	55.74	502.6	10.17
23.6	453.9	446.5	81.61	722.3	10.36		250.2	246	45.84	398.3	10.56		311	305.4	58.9	495	10.92
23.51	449.7	440.9	88.48	715.7	11.35		247.9	242.9	49.59	394.6	11.54		315.2	308.2	66.26	501.7	12.13
23.43	476	467.6	89.07	757.5	10.79		255.1	249.9	51.29	406	11.6		316.4	310	63.33	503.5	11.55
23.35	457.3	447.6	93.78	727.9	11.83		251.8	246.9	49.77	400.8	11.4		314.5	308.2	62.24	500.5	11.42
23.26	472.6	459.6	110	752.2	13.46		256.1	250	55.4	407.6	12.5		317.9	310.5	68.19	506	12.39
23.18	488.8	478.2	101.3	777.9	11.97		257.1	251.7	52.45	409.2	11.77		323.9	316.1	70.77	515.5	12.62
23.1	480	476.1	61.05	763.9	7.31		257.1	251.9	51.49	409.2	11.55		318.2	315.5	41.6	506.5	7.51
23.02	464.4	459.3	68.76	739.1	8.52		262.2	256.7	53.07	417.2	11.68		325.1	321.6	47.14	517.4	8.34
22.94	467	463.4	58.55	743.3	7.2		262.8	257.4	53.03	418.2	11.64		318.5	313.7	55.5	507	10.03
22.87	481	475	76.03	765.5	9.09		260.8	255.8	50.57	415	11.18		328.1	322.4	61.11	522.3	10.73
22.79	467	460.2	79.35	743.2	9.78		263.9	258.8	51.18	419.9	11.19		326.8	321.3	59.3	520	10.46
22.71	471.5	463.7	85.21	750.4	10.41		267.4	261.9	54.39	425.7	11.73		325.3	320.3	57.09	517.7	10.11
22.64	491.7	483.9	87.45	782.6	10.24		262.6	257.5	51.26	417.9	11.26		335.5	329.8	61.3	533.9	10.53
22.57	492.6	480.6	108.4	784.1	12.71		265.8	260.4	53.56	423.1	11.62		335.7	331.1	55.1	534.3	9.45
22.5	486.9	480.3	80.29	775	9.49		266.9	261.9	51.3	424.8	11.08		328	323.8	52.25	522	9.17
22.44	487.5	481.7	75.01	775.9	8.85		269.4	264.8	49.71	428.8	10.63		330.1	325.4	55.85	525.4	9.74
22.38	490	481	93.33	779.8	10.98		266	261.9	46.7	423.3	10.11		331.1	325.8	59.01	526.9	10.27
22.32	514.3	507.3	84.41	818.5	9.45		271.1	266.5	49.94	431.5	10.62		329.6	323.2	64.61	524.6	11.3
22.27	495.4	491	65.96	788.4	7.65		269	265.4	43.82	428.1	9.37		337.8	334.7	45.98	537.6	7.82
22.21	496.2	489.6	80.43	789.7	9.33		273.9	268.7	53.12	435.9	11.18		347.1	342	59.23	552.4	9.82
22.16	488.1	479.6	90.44	776.8	10.68		273.7	268.3	54.37	435.7	11.46		334.4	329.2	58.86	532.2	10.14
22.11	482.5	476.4	75.99	767.9	9.06		276	271.3	50.21	439.2	10.48		337.4	331.1	64.58	537	11.04
22.06	507.6	499.3	91.54	807.9	10.39		276.8	272.4	49.19	440.6	10.23		343.6	337.3	65.16	546.8	10.93
22.01	510.4	500.9	98.07	812.3	11.08		277	271.9	52.68	440.8	10.96		348	341.4	67.4	553.9	11.17
21.96	496.8	490.7	77.68	790.7	9		275.7	271.5	48.21	438.8	10.07		353.4	348.4	59.25	562.5	9.65
21.9	497.1	489	89.22	791.1	10.34		273.4	268.5	51.29	435.1	10.81		341.9	336.9	58.38	544.2	9.83
21.85	496.8	490.5	78.81	790.7	9.13		274	269.4	50.05	436	10.53		350.3	343.6	68.25	557.5	11.24
21.8	505	496.8	90.7	803.8	10.35		280.8	275.8	52.91	446.9	10.86		343.8	338.1	62.6	547.2	10.49
21.74	513.4	506.5	84.21	817.2	9.44		281.1	276.1	52.44	447.3	10.75		348	343.6	55.48	553.9	9.17
21.68	501.7	494.9	82.31	798.5	9.44		283.3	278.4	52.3	450.8	10.64		347.3	342.1	59.73	552.7	9.9
21.63	517.5	511	81.48	823.6	9.06		283.6	279.3	49.31	451.4	10.01		354.9	350.5	55.79	564.8	9.04
21.56	513.3	506.2	85.59	817	9.6		281.3	276.9	49.84	447.7	10.2		353.6	348.7	58.91	562.8	9.59
21.5	520.9	513.6	87.02	829.1	9.62		283.5	278.5	53.26	451.2	10.83		344.1	338.6	61.42	547.7	10.28
21.43	517.2	508	96.74	823.1	10.78		285.1	281.2	47.15	453.8	9.52		351.3	347.1	54.37	559.1	8.9
21.36	532.6	523.1	99.88	847.6	10.81		285.4	280.6	52.18	454.3	10.53		357.4	351.4	65.27	568.9	10.52
21.29	521.3	509.9	108.2	829.6	11.98		285.1	279.3	57.13	453.7	11.56		357.3	350.8	67.75	568.6	10.93
21.22	533.5	525.9	89.9	849.1	9.7		289.5	284.3	54.63	460.8	10.88		363.5	357	68.39	578.5	10.84
21.15	522.7	516.3	81.45	831.9	8.96		284.8	279.6	54.45	453.3	11.02		356.4	350.4	65.17	567.2	10.54
21.07	517.9	512.6	73.95	824.3	8.21		289.8	284.8	53.48	461.2	10.63		360.2	354.9	61.32	573.2	9.8
21	528.3	520.3	91.5	840.8	9.97		290.6	285.5	54.06	462.5	10.72		357	351.2	64.21	568.2	10.36
20.91	528.7	520.9	90.82	841.5	9.89		294.8	290.2	51.43	469.1	10.05		373.1	369.1	54.76	593.9	8.44
20.83	519	513.9	72.8	826	8.06		290.7	286.6	48.76	462.7	9.65		366.8	361.9	59.8	583.8	9.38
20.76	524.3	516.8	88.51	834.5	9.72		299.1	294.9	50.31	476.1	9.68		375.1	370.6	57.39	596.9	8.8
20.67	533.9	522.1	111.7	849.7	12.08		294.6	289.3	55.52	468.8	10.86		365.8	359.5	67.57	582.2	10.64
20.59	541.1	532.7	95.35	861.2	10.15		293.6	288.6	54.18	467.3	10.63		361.5	355.7	64.4	575.3	10.26
20.51	550.2	545.1	74.66	875.7	7.8		302.6	298.6	49.03	481.6	9.32		371.7	365.1	69.74	591.6	10.81
20.42	549	540.2	98.1	873.8	10.29		299.3	294.6	53.21	476.4	10.24		382.7	375.6	73.1	609	11.01
20.34	527.1	518.5	94.56	838.9	10.34		300.5	295.5	54.79	478.3	10.51		372.3	366.9	63.23	592.5	9.78
20.26	539.9	535	72.48	859.2	7.72		302.1	296.9	55.8	480.9	10.64		375.6	370	64.56	597.8	9.9
20.18	559.6	551.4	95.79	890.7	9.86		306.6	301.2	57.06	487.9	10.73		371.7	366.5	61.79	591.5	9.57
20.1	540.2	530.3	103.3	859.8	11.02		303	296.9	60.2	482.2	11.46		380	375.6	57.07	604.7	8.64
20.02	540.5	533.7	84.97	860.2	9.05		310.9	304.9	61.09	494.9	11.33		367.4	363.6	52.5	584.7	8.22
19.93	570.6	563.7	88.57	908.2	8.93		307.5	302.4	55.86	489.4	10.47		382.9	377.6	63.56	609.4	9.56
19.86	554	547.9	81.89	881.7	8.5		308.2	303.7	52.39	490.5	9.79		380.8	375.8	61.35	606	9.27
19.78	549.2	541.9	89.62	874.1	9.39		306.3	301.6	53.63	487.5	10.08		378.7	373.3	63.42	602.7	9.64
19.69	554.3	545.3	99.32	882.2	10.32		311.4	307.2	50.63	495.6	9.36		384.9	379.8	62.72	612.6	9.38
19.62	546	540	80.36	869	8.46		307.9	303.2	53.62	490.1	10.03		384.3	378.5	66.66	611.6	9.99
19.54	560.6	551.4	101	892.2	10.38		318.1	313.3	54.98	506.3	9.95		395.8	390.3	65.98	630	9.59
19.46	571.9	563.7	96.35	910.1	9.7		314.4	309.2	56.58	500.3	10.37		393.2	385.3	78.09	625.7	11.46
19.38	629.4	619.8	109.5	1002	10.02		322.2	316.8	58.35	512.7	10.44		384.3	379.2	62.47	611.6	9.36
19.3	576.4	570.9	79.22	917.4	7.9		314.5	309	58.23	500.5	10.67		388.3	382.1	69.03	618	10.24
19.22	579.5	569.6	106.5	922.3	10.59		314.9	309.8	56.45	501.2	10.33		395.5	388.9	71.61	629.4	10.43
19.14	584.2	576.4	95.3	929.8	9.39		317.7	312	60.02	505.7	10.89		410.1	405.3	62.99	652.8	8.83
19.07	575.3	569.3	82.51	915.6	8.25		320.4	315.8	54.51	510	9.79		398.3	390.7	77.57	634	11.23
18.98	596.1	587.1	103.3	948.7	9.98		324.7	319.2	59.64	516.8	10.58		396.3	390.7	66.72	630.8	9.69
18.9	575.6	565.1	109.3	916	10.95		322.1	316	62.55	512.7	11.2		391.8	383.5	80.06	623.6	11.79
18.82	572.4	566	84.96	911	8.54		323.6	318.9	54.89	515	9.77		392.5	388.2	58.01	624.7	8.5
18.74	559.6	549.9	103.8	890.7	10.69		324.5	319.5	57.18	516.5	10.15		394.5	388.5	68.59	627.9	10.01
18.66	582.1	575.1	89.86	926.5	8.88		325.9	321.7	51.71	518.6	9.13		400.8	396.1	61.83	638	8.87
18.58	564.2	556.6	91.79	897.9	9.36		321.1	316.3	54.95	511	9.85		419.6	413.1	73.62	667.8	10.1
18.49	595.9	589.1	89.96	948.4	8.68		331.7	327.5	52.92	528	9.18		406.8	401	68.62	647.4	9.71
18.41	608.3	597.9	112.1	968.2	10.62		330.9	325.8	57.39	526.6	9.99		400.8	396.3	59.7	637.9	8.57
18.33	582.1	573.4	99.92	926.4	9.88		333.3	328.5	56.46	530.4	9.75		422.9	418.3	62.11	673.1	8.45
18.24	592.5	587.4	77.48	943	7.51		333	327.3	61.36	530	10.62		411	403.9	75.68	654.1	10.61
18.15	626.2	617.1	106.5	996.7	9.79		346.1	340.4	62.13	550.8	10.34		400.6	395.1	66.57	637.6	9.56
18.07	597.1	587.6	106.1	950.4	10.24		337.3	332.7	55.13	536.8	9.41		410.1	402.9	76.31	652.7	10.72
17.98	588	582.3	81.23	935.8	7.94		331	326.9	52.08	526.8	9.05		409	404.2	62.68	650.9	8.82
17.89	624.2	617.7	89.87	993.4	8.28		336.2	330.9	59.47	535.1	10.19		409.4	403.1	71.96	651.6	10.12
17.81	604.1	597.6	88.53	961.5	8.43		339.1	334.2	57.32	539.7	9.73		415.5	411.3	59.21	661.3	8.19
17.71	602	594.1	97.32	958.1	9.3		331.6	326.8	56.19	527.7	9.76		436.4	430	74.55	694.6	9.84
17.63	622.9	618	78.27	991.4	7.22		341.8	336.6	59.44	544	10.02		424.1	419.3	63.77	675	8.65
17.54	629.6	619.5	112.1	1002	10.26		346.1	340.3	62.75	550.8	10.45		428.5	421.9	74.68	681.9	10.04
17.45	610.7	602.6	99.13	971.9	9.34		352.7	348.2	56.25	561.3	9.18		421.2	415.6	69.03	670.4	9.43
17.36	616.2	610.7	81.95	980.7	7.64		346.9	340.5	66.55	552.1	11.06		421.8	417.9	57.5	671.4	7.83
17.27	608.6	601.1	95.22	968.7	9		345.2	340	59.91	549.4	10		437	430.8	73.38	695.5	9.67
17.18	646	642.6	66.49	1028	5.91		348.5	343.2	60.65	554.6	10.02		428.3	422.8	67.96	681.6	9.13
17.09	645.4	635.1	114.8	1027	10.24		354.7	348.5	65.93	564.5	10.71		421.3	416.5	63.73	670.5	8.7
17	592.6	581.1	116.3	943.2	11.32		346.2	340.4	63.38	551	10.55		432	425.9	71.88	687.5	9.58
16.91	633.3	627.7	84.02	1008	7.62		351.7	347.7	52.88	559.7	8.65		433.4	427.4	71.68	689.8	9.52
16.82	651.6	642.8	106.9	1037	9.44		363.7	357.9	65.06	578.9	10.3		438.2	431.9	74.1	697.4	9.74
16.73	625.4	613.3	122.4	995.3	11.29		355.7	349.9	63.85	566	10.34		439.9	433.9	72.32	700	9.46
16.64	636.1	627.8	102.1	1012	9.24		351	346.6	55.03	558.6	9.02		441.1	435.4	70.55	702	9.2
16.55	658.5	651.1	98.51	1048	8.6		358.4	353.1	61.89	570.5	9.94		429.5	423.1	73.75	683.5	9.89
16.46	640.1	635.7	74.44	1019	6.68		359.7	354.9	58.76	572.5	9.4		439.6	435.3	61.12	699.7	7.99
16.36	649.3	641	103.6	1033	9.18		360.7	355.7	60.25	574.1	9.61		442.2	436.6	70.05	703.8	9.11
16.27	645.1	635.1	113.1	1027	10.1		363.8	359.2	58.09	579.1	9.19		447.6	443	63.82	712.3	8.2
16.19	646.6	639.1	98.69	1029	8.78		367	361.2	64.94	584	10.19		456.4	448.5	84.37	726.4	10.65
16.09	665.5	657.9	100.1	1059	8.65		366.6	361.4	61.37	583.4	9.64		453.1	447.3	72.17	721.2	9.16
16	663.4	647.1	145.9	1056	12.71		366.1	361.7	56.44	582.6	8.87		452.4	446	75.95	720.1	9.66
15.91	648.6	640.8	100.5	1032	8.91		363	358	60.04	577.7	9.52		460.2	453.9	75.55	732.4	9.45
15.82	677.3	674.1	65.58	1078	5.56		370.4	365.7	59.41	589.6	9.23		456.2	450.8	70.01	726	8.83
15.73	701.1	685.5	147	1116	12.1		375.4	369.2	67.98	597.5	10.43		463.8	456.4	82.44	738.2	10.24
15.64	657.7	648.6	108.7	1047	9.51		366.9	361.1	65.07	584	10.21		456.4	450.4	73.84	726.3	9.31
15.54	664.3	659.6	79.13	1057	6.84		373.7	368.7	61.18	594.8	9.42		459	452.3	78.54	730.6	9.85
15.45	655.6	647.5	103	1043	9.04		386.3	380.5	66.7	614.7	9.94		439.7	434.4	68.15	699.8	8.92
15.35	674.9	665	115.2	1074	9.83		380.4	376.2	56.68	605.4	8.57		466.6	462.2	63.91	742.6	7.87
15.26	687.4	677	119	1094	9.97		372.2	368	55.64	592.4	8.6		467.2	460.4	79.05	743.5	9.74
15.17	682.8	674.2	107.7	1087	9.07		379.8	374.6	62.47	604.5	9.47		464.8	458.7	74.58	739.7	9.23
15.08	681.9	672.5	112.9	1085	9.53		381	375.4	64.85	606.4	9.8		468.5	460.9	83.89	745.6	10.31
14.99	676.9	668.3	107.9	1077	9.17		374.7	369.8	60.66	596.3	9.32		442.1	437	66.72	703.6	8.68
14.9	699.5	694.2	86.38	1113	7.09		379.6	373.2	69.29	604.1	10.52		474.6	470.2	63.89	755.3	7.74
14.8	666.6	661.4	83.05	1061	7.16		383.7	378.5	62.75	610.6	9.41		468.5	463	71.16	745.6	8.74
14.71	697.4	688.8	109	1110	8.99		394	389.3	60.76	627.1	8.87		483.2	477.7	72.69	769	8.65
14.61	702.7	690.2	131.9	1118	10.82		387.8	382.5	63.82	617.2	9.47		479.5	472.2	83.39	763.2	10.01
14.52	712.2	703.5	110.7	1133	8.94		390.6	385.2	65.03	621.7	9.58		476	470	75.12	757.5	9.08
14.42	707.2	700.1	99.91	1125	8.12		391.7	385.8	67.88	623.4	9.98		487.8	483.7	63.31	776.4	7.46
14.33	735.2	721.4	142.2	1170	11.15		388.5	384.2	58.04	618.4	8.59		481.1	475.5	73.13	765.6	8.74
14.23	708.3	699.7	109.9	1127	8.93		393.9	388.4	65.6	627	9.59		499.9	495.3	67.66	795.5	7.78
14.14	715.5	702.8	134.5	1139	10.83		398	392.4	66.64	633.4	9.64		486.1	479	82.96	773.7	9.83
14.05	687.1	679.1	104.1	1093	8.71		393.2	388.1	63.28	625.8	9.26		470.4	465.1	70.12	748.6	8.57
13.95	713	702.8	120.4	1135	9.72		397.4	390.9	71.71	632.5	10.4		485.3	478.6	80.18	772.4	9.51
13.85	718.2	710	108.5	1143	8.69		405	399.4	67.45	644.6	9.59		475	471.2	59.9	756	7.24
13.76	753.8	747.6	96.69	1200	7.37		410.6	405.7	63.24	653.5	8.86		496.4	491.4	70.84	790.1	8.2
13.66	726.3	718.8	104.5	1156	8.27		407.1	401.1	70.01	648	9.9		494	484.3	97.59	786.2	11.39
13.57	698.2	690.8	101.5	1111	8.36		416.7	411	68.43	663.2	9.45		508	501.5	80.66	808.5	9.14
13.48	743	737.9	86.66	1183	6.7		412.6	408.4	59.16	656.7	8.24		497.6	491.3	78.61	791.9	9.09
13.38	743.6	734.4	116.8	1184	9.04		415.3	408.9	72.25	660.9	10.02		481.6	478.5	54.65	766.4	6.52
13.29	716.1	706	119.8	1140	9.63		414.1	408.7	66.27	659	9.21		507.3	501.9	73.66	807.4	8.35
13.19	735.7	730.8	84.76	1171	6.62		413.6	409	61.53	658.3	8.55		500.6	498.3	48.62	796.8	5.57
13.1	803.6	792.7	131.9	1279	9.45		417.5	412.1	66.69	664.4	9.19		521	515.1	78.23	829.3	8.63
13	762.2	756.3	94.1	1213	7.09		415.6	409.9	68.71	661.4	9.52		499.8	491.7	89.45	795.4	10.31
12.91	766.2	755.4	128.3	1219	9.64		399.4	396.4	48.91	635.6	7.04		510.3	503.9	81.16	812.2	9.15
12.82	787.9	781.4	100.9	1254	7.36		418.5	412.6	69.89	666	9.61		523.6	518.2	74.67	833.3	8.2
12.72	769	750.2	169.2	1224	12.71		422.7	417.3	67.66	672.8	9.21		513	506	84.52	816.5	9.48
12.63	749.8	741.9	108.4	1193	8.32		430.4	424.5	70.91	685	9.48		518.6	512.3	80.95	825.4	8.98
12.54	753.1	741.5	131.5	1199	10.06		426	419.8	72.21	677.9	9.76		509.9	501.9	90.31	811.6	10.2
12.45	795	781.8	144.6	1265	10.48		432.1	426	72.22	687.7	9.62		505.7	501.4	65.61	804.8	7.45
12.36	761.1	752.5	114.2	1211	8.63		436	430.7	67.66	693.8	8.93		517.3	510.8	81.26	823.3	9.04
12.26	766.6	760.7	95.38	1220	7.15		432	426.8	66.63	687.6	8.87		520.4	515.7	70.1	828.3	7.74
12.17	776.6	768.3	113.4	1236	8.4		423.3	418.1	66.49	673.8	9.04		533.2	526.8	82.06	848.6	8.85
12.08	794.9	792.1	67.23	1265	4.85		434.9	429.2	70.5	692.2	9.33		522	514.8	86.42	830.9	9.53
11.99	753.9	748.6	89.34	1200	6.81		443.7	437	76.95	706.2	9.99		527.1	520.8	81.56	839	8.9
11.9	772.8	763.7	118.1	1230	8.79		446.9	441.9	66.62	711.2	8.57		521.6	514.9	83.09	830.1	9.17
11.81	791.5	780	134.2	1260	9.76		438.7	434.8	58.62	698.2	7.68		529.5	524.8	70.52	842.8	7.65
11.72	788.6	780.1	115.2	1255	8.4		445.3	439.7	70.38	708.6	9.09		551.4	544.7	85.27	877.5	8.9
11.63	782.1	769.6	139.3	1245	10.26		445.4	440.1	67.97	708.8	8.78		541.2	536.2	73.19	861.3	7.77
11.54	782.8	776.4	99.64	1246	7.31		432.1	428.7	54.57	687.8	7.25		561.9	552.2	104.1	894.3	10.68
11.45	807.4	799.7	111.1	1285	7.91		444.2	438.5	70.95	707	9.19		518.5	511.1	87.27	825.3	9.69
11.36	800.8	793.7	106.5	1274	7.64		451.5	443.5	84.63	718.6	10.8		528.8	527.6	34.78	841.5	3.77
11.28	764.5	758.1	98.33	1217	7.39		456.9	451.3	71.65	727.2	9.02		564.6	557.6	88.6	898.6	9.03
11.18	805.9	798.8	107.1	1283	7.63		454.8	450.2	64.45	723.8	8.15		544.9	539.3	78.27	867.3	8.26
11.1	809.1	802	106.9	1288	7.59		463.8	456.4	82.6	738.2	10.26		535	530.1	72.25	851.5	7.76
11.01	841.8	836.3	96.17	1340	6.56		444.1	437.5	76.29	706.9	9.89		531.6	524	89.49	846	9.69
10.92	826.5	811.2	158.3	1315	11.04		456.3	453	54.38	726.2	6.85		546.7	543.6	58.07	870	6.1
10.84	816	808.2	112.7	1299	7.94		457.6	452.3	69.67	728.3	8.76		556.8	550.7	81.71	886.1	8.44
10.75	829.7	822.5	109.2	1321	7.56		453.6	444.8	89.2	722	11.34		556.3	550.4	81.36	885.4	8.41
10.66	835.4	826.3	122.7	1330	8.44		449.8	446.4	55.12	715.9	7.04		585.1	574.6	110.5	931.2	10.89
10.58	853.6	846.8	108.1	1359	7.27		487.3	483.4	62.13	775.6	7.32		560.8	554.9	81.56	892.6	8.36
10.49	824.5	821.4	70.8	1312	4.93		471.2	462.4	90.56	749.9	11.08		564.5	556.8	93.01	898.4	9.48
10.4	883.5	873.9	129.7	1406	8.44		464.2	458.8	70.45	738.7	8.73		538.8	533.6	74.92	857.6	7.99
10.32	830.9	819.6	136.8	1322	9.48		471.7	466.3	71.37	750.7	8.7		578.5	576.5	49.1	920.8	4.87
10.23	812.7	807.5	91.9	1293	6.49		468.9	464.1	67.07	746.3	8.22		583.7	575.2	99.6	929	9.82
10.14	789.5	777.4	138	1257	10.07		467.2	461	75.52	743.5	9.3		566.5	560.4	83.31	901.7	8.46
10.06	834.6	830	88.16	1328	6.06		475.2	470.7	65.2	756.3	7.89		569.9	564.6	77.13	907	7.78
9.98	792.9	785.4	109	1262	7.9		468.2	463	69.33	745.2	8.52		560.6	554.7	81.1	892.2	8.32
9.89	851.9	843.5	119.5	1356	8.06		485.5	481.5	62.02	772.7	7.34		575.9	569.8	83.22	916.5	8.31
9.81	848.5	841.1	111.8	1350	7.57		487.5	481.2	78.01	775.9	9.21		587.7	579.8	96.29	935.4	9.43
9.72	861.3	852.4	122.9	1371	8.2		485.3	480.1	70.96	772.4	8.41		575.1	568.4	88.08	915.4	8.81
9.63	866.9	858.5	120.6	1380	7.99		481.7	478.7	53.76	766.6	6.41		586.9	577.7	103.8	934.1	10.19
9.55	857.8	849.4	119.8	1365	8.03		484.6	479.1	72.99	771.3	8.66		550.5	545.3	75.06	876.1	7.84
9.47	867.4	857.2	132.8	1381	8.8		489.9	484.4	73	779.7	8.57		599	596.7	52.25	953.3	5
9.38	901.6	889.2	149	1435	9.51		491.3	485.8	73.58	782	8.61		584.9	579.1	82	930.9	8.06
9.3	911	904.4	109.5	1450	6.9		484.9	478.8	76.28	771.7	9.05		588.1	582.3	82.13	936	8.03
9.22	891.4	877.9	154.3	1419	9.97		494.4	489	73.09	786.8	8.5		588.8	581.8	89.96	937	8.79
9.13	911	902.4	124.5	1450	7.86		513.7	507.8	78.06	817.6	8.74		581.8	575.7	83.84	925.9	8.29
9.05	874.1	861.4	148.7	1391	9.79		497.9	491.9	77.19	792.4	8.92		593.8	587.3	87.75	945.1	8.5
8.96	863.8	858.9	91.55	1375	6.08		502.4	495.8	81.51	799.6	9.34		598.3	591.8	88.07	952.2	8.46
8.88	868.7	859.1	128.7	1383	8.52		527.5	523	69.1	839.6	7.53		611.9	606.5	81.01	973.9	7.61
8.79	906.3	885.7	192	1442	12.23		500.6	496.1	67.03	796.7	7.7		607.5	596.3	116.2	966.9	11.02
8.71	961.9	951.2	143.4	1531	8.57		524.9	517.9	85.22	835.3	9.34		595.6	589.5	85.14	947.9	8.22
8.62	913.7	907.2	108.4	1454	6.81		513.9	509.5	67.02	817.8	7.49		611.4	606.4	77.82	973	7.31
8.54	944	928.4	170.7	1502	10.42		508.1	503.2	70.47	808.7	7.97		613.7	607.1	90.09	976.8	8.44
8.46	913.3	903.9	130.5	1454	8.21		492.2	485.8	79.39	783.4	9.28		620.4	615.2	80.07	987.4	7.42
8.37	901.2	898.5	69.43	1434	4.42		509	506.1	54.36	810.1	6.13		620.4	606.5	130.4	987.4	12.13
8.29	878.3	870.4	117.4	1398	7.68		502.3	497.3	70.79	799.5	8.1		607.4	601.4	85.01	966.7	8.05
8.21	905.7	893.5	147.6	1441	9.38		516.4	510.5	77.43	821.8	8.62		618.1	612.1	85.91	983.7	7.99
8.12	903.3	896.7	108.7	1438	6.91		523.4	517.7	77.09	833	8.47		593.6	590.5	60.07	944.7	5.81
8.04	959.2	953	109.6	1527	6.56		518.2	512.9	73.87	824.7	8.2		648.7	644.3	75.45	1032	6.68
7.96	924.4	916.5	120.6	1471	7.5		523.3	517.5	78.04	832.9	8.58		628.1	620.1	99.94	999.7	9.16
7.87	963.7	954.9	129.4	1534	7.72		513.4	508.4	71.6	817.1	8.02		601.9	596.6	79.76	958	7.61
7.79	967.9	967.2	38.66	1541	2.29		527.5	521.7	77.43	839.5	8.44		625.9	619.2	91.57	996.1	8.41
7.71	920.4	914.4	104.3	1465	6.51		534.5	528.9	77.06	850.7	8.29		589.4	587.1	51.61	938	5.02
7.62	824	807.3	165.3	1311	11.57		516.3	509.8	81.54	821.7	9.09		644	638.7	82.73	1025	7.38
7.54	946.7	939.4	117.1	1507	7.11		526.6	523.2	59.15	838.1	6.45		622.7	621	46.02	991	4.24
7.46	945.7	938.3	117.9	1505	7.16		541.6	535.7	79.65	862	8.46		639.7	633.5	88.64	1018	7.97
7.37	900.5	875.1	212.7	1433	13.66		538.6	534.9	62.87	857.2	6.7		624.3	613	118.3	993.6	10.93
7.29	957.1	948.5	127.5	1523	7.65		539.9	534.1	79.13	859.3	8.43		631.8	627.1	76.55	1005	6.96
7.21	1037	1034	78.6	1651	4.35		531.1	525.8	74.53	845.2	8.07		655.1	649.9	82.65	1043	7.25
7.12	932.6	931.5	46.02	1484	2.83		538.1	533.6	69.76	856.4	7.45		644.3	637.6	92.54	1025	8.26
7.04	897.4	889.9	115.4	1428	7.39		522.4	518.7	61.6	831.4	6.77		681.8	675.1	95.4	1085	8.04
6.96	986.3	984.1	65.42	1570	3.8		540.7	536.9	64.28	860.6	6.83		637	628.7	102.7	1014	9.27
6.87	960.6	952.9	121.3	1529	7.26		544.2	541	59.04	866.1	6.23		624.8	621.3	66.41	994.5	6.1
6.79	1000	994.5	107.6	1592	6.18		566.3	564	50.76	901.3	5.14		656.6	650.8	87.6	1045	7.67
6.71	979	965.1	164.2	1558	9.66		548.1	545.6	52.54	872.3	5.5		652.6	648.5	73.24	1039	6.44
6.62	1036	1026	140.7	1649	7.81		546.7	542.3	69.17	870.1	7.27		703.3	695.5	104.8	1119	8.57
6.54	996.1	990.5	105.6	1585	6.08		554.1	547.8	83.23	881.8	8.64		668.8	664.2	78.87	1065	6.77
6.46	957.2	952.4	95.57	1523	5.73		556.1	550	81.74	885	8.45		667	660.4	93.7	1062	8.08
6.37	939.9	928.5	146.2	1496	8.95		541.8	533.7	93.3	862.2	9.92		633.6	625.5	100.8	1008	9.16
6.29	996.6	990.7	108.3	1586	6.24		565.9	557.1	99.88	900.7	10.17		655.4	653.3	52.63	1043	4.61
6.21	962.1	955.2	114.9	1531	6.86		576.9	570.4	86.08	918.2	8.58		672.5	667.2	84.26	1070	7.2
6.12	970.6	951.9	189.3	1545	11.25		567.4	563.2	68.58	903	6.94		642.5	626.9	140.4	1023	12.63
6.04	1032	1021	147.6	1642	8.23		473.9	473.9	3.089	754.2	0.37		670.9	665.3	86.57	1068	7.41
5.96	1075	1070	98.54	1710	5.26		569	564.5	71.23	905.6	7.19		689.7	684.6	83.76	1098	6.98
5.88	1013	1002	146.4	1612	8.31		566.3	561	77.34	901.3	7.85		683.9	675.2	108.7	1088	9.14
5.8	1040	1031	139.9	1656	7.73		569.1	565.3	65.88	905.8	6.65		714.3	707.5	98.76	1137	7.95
5.72	1032	1030	68.93	1643	3.83		565	560.6	70.28	899.3	7.14		671.4	663.9	99.67	1069	8.54
5.63	932.8	930.1	71.12	1485	4.37		688.6	646.6	236.7	1096	20.11		717.6	706.1	127.9	1142	10.26
5.55	973.4	961.2	153.5	1549	9.07		602.3	597.9	72.91	958.6	6.95		658.1	650.5	99.23	1047	8.67
5.48	1022	1010	155.8	1626	8.77		576.8	572.9	66.71	917.9	6.64		675.3	673.8	45.82	1075	3.89
5.4	1085	1076	141.8	1727	7.51		565	559	81.63	899.2	8.31		706.1	700.1	91.76	1124	7.47
5.33	1030	1021	137.5	1639	7.67		589.4	586.5	58.88	938.1	5.73		706	703.4	60.75	1124	4.94
5.26	1024	1018	112.8	1629	6.32		573.1	568.2	74.31	912.1	7.45		684.1	679.6	78.48	1089	6.59
5.18	1041	1033	126.8	1657	7		553.1	544.6	96.82	880.3	10.08		686.3	679.8	94.32	1092	7.9
5.11	1040	1032	126.4	1655	6.99		563.4	563.3	14.79	896.8	-1.5		687.3	683.6	71.54	1094	5.97
5.05	938.5	931.4	115.2	1494	7.05		606.8	600.2	89.45	965.8	8.48		715.4	707.9	103.3	1139	8.3
4.98	1021	1001	202.1	1625	11.42		586.7	575.3	114.9	933.7	11.29		695.8	686.8	111.4	1107	9.21
4.91	1133	1115	200.5	1803	10.19		628.6	616.5	122.8	1000	11.27		724.6	715.8	112.3	1153	8.92
4.85	1093	1088	105.5	1739	5.54		637.5	632.8	77.66	1015	7		697	690.1	97.67	1109	8.06
4.79	1052	1046	112.8	1675	6.15		616.1	582	201.9	980.5	19.13		706.6	702.6	74.78	1125	6.08
4.73	1170	1158	164.6	1862	8.09		629.3	622.2	93.88	1002	8.58		699.4	693.1	93.56	1113	7.69
4.68	1107	1106	54.08	1762	2.8		612.5	608.3	71.65	974.8	6.72		713.7	705.4	108.5	1136	8.74
4.62	1029	1025	88.41	1637	4.93		589.3	586.2	60.32	938	5.87		722.5	715.8	97.79	1150	7.78
4.57	1057	1048	136	1682	7.39		578.5	571.1	91.88	920.7	9.14		687.1	679	104.8	1094	8.78
4.52	1059	1057	63.34	1685	3.43		613.8	606.7	93.1	976.8	8.72		713.2	706.9	94.95	1135	7.65
4.47	1084	1077	124.5	1726	6.6		621.5	615.9	83.38	989.1	7.71		752.2	744.7	105.8	1197	8.09
4.43	1056	1043	165.5	1681	9.02		611.2	602.4	103.4	972.8	9.74		721.8	715.1	98.4	1149	7.83
4.38	1065	1057	130.9	1695	7.06		636.1	629.7	90.3	1012	8.16		740	731.7	110.6	1178	8.6
4.34	1105	1095	146.5	1759	7.62		659	656.5	56.54	1049	4.92		723.6	716.7	99.45	1152	7.9
4.3	1114	1091	225.9	1773	11.7		620.6	615.1	82.61	987.7	7.65		731.7	727.5	78.49	1165	6.16
4.26	1135	1125	150.7	1806	7.63		588.2	583.2	76.38	936.1	7.46		707.1	702.4	80.94	1125	6.57
4.22	1079	1065	174.5	1717	9.31		630	625	79.41	1003	7.24		732.8	729.4	70.34	1166	5.51
4.19	1081	1072	139.4	1720	7.41		627.8	622.8	78.99	999.1	7.23		753.3	743.5	121.2	1199	9.26
4.16	1099	1088	159.1	1750	8.32		594.6	587	94.78	946.3	9.17		750.6	744.7	93.53	1195	7.16
4.13	1089	1086	73.57	1733	3.87		623.4	620.7	57.63	992.2	5.3		740.4	735.1	88.08	1178	6.83
4.1	1108	1099	144.4	1764	7.49		637.1	631.9	81.11	1014	7.31		743.8	737.4	97.75	1184	7.55
4.07	1134	1132	78.26	1805	3.96		639.2	635.8	65.99	1017	5.93		738	730.7	102.9	1174	8.02
4.05	1068	1063	98.3	1699	5.28		625.1	621.2	69.69	994.8	6.4		751.7	743.7	108.9	1196	8.33
4.02	1080	1068	157.7	1718	8.4		636.1	631.5	76.82	1012	6.94		738.5	731.7	99.69	1175	7.76
4	1145	1112	275	1823	13.89		640.4	631.7	105.4	1019	9.48		740.9	737.6	69.59	1179	5.39

## Sheet: Fig6 B
	Fig 6B
		SFA in %	MUFA in %	PUFA in %
	fat tissue	82.2	16.5	1.2
	differentiated spheroids	66.2	27.3	5.8
	control spheroids	83.9	5.8	9.7

## Sheet: Fig6 C
	Fig 6C
		fat tissue			differentiated spheroids			control spheroids
	SFA in %	77	88.45	81	61.6	60.8	76.15	81.8	81.55	88.25
	MUFA in %	21.55	10.1	17.75	33.85	34.15	13.8	6.15	5.9	5.4
	PUFA in %	1.25	1.15	1.1	3.8	4.4	9.35	11.5	11.75	5.9

## Sheet: Fig6 D
	Fig 6D
	in % of total fat	fat tissue			differentiated spheroids			control spheroids
	C12:0	0.2	0.5	0.1	0.1	0.1	0	0	0	0
	C14:0	8.9	10.1	7.8	1.6	1.4	2	1.6	1.4	1.3
	C14:1	1.7	0.4	0.6	0	0	0	0	0	0
	C15:0	1.9	2.6	1.1	0.3	0.3	0.6	0.9	0.8	1
	C16:0	55	48.2	46	40.6	41	42.8	44.3	38.8	42
	C16:1	4.4	0.9	2.1	2.7	2.9	1.6	0.5	0.3	0.3
	C17:0	1.5	2.1	2.1	0.6	0.5	1	1.3	1.5	1.3
	C17:1	0.6	0.1	0.3	0.4	0.4	0.3	0.1	0.1	0.1
	C18:0	9.3	24.7	23.6	18	17.1	29.5	33.4	38.9	42.3
	C18:1cis	14.8	8.7	14.7	30.8	30.9	11.8	5.5	5.5	5
	C18:2trans	0.3	0.1	0.2	0	0	0	0	0	0
	C18:2cis	0.1	0.1	0.1	0.1	0.2	0.3	0.4	0.5	0.2
	C18:3	0.8	0.9	0.8	0	0	0	0	0	0
	C20:0	0.1	0.3	0.2	0.1	0.1	0.1	0.1	0.1	0.1
	C20:3cis8,11,14	0	0	0	0.3	0.3	0.7	0.8	0.9	0.4
	C20:4cis5,8,11,14+C20:3	0	0	0	2.8	3.2	7.3	8.7	8.5	4.5
	C22:0	0	0	0	0.3	0.3	0.1	0	0.1	0.1
	C20:5	0	0	0	0.1	0.1	0.3	0.4	0.5	0.3
	C22:6	0	0	0	0.5	0.5	0.8	1.2	1.5	0.5

## Sheet: Fig6 E
	Fig 6E
	in % of total fat	fat tissue			differentiated spheroids			control spheroids
	C14:0	8.95	10.25	7.85	1.6	1.4	2	1.6	1.4	1.3
	C16:0	55	48.2	46	40.6	41	42.8	44.3	38.8	42
	C16:1	4.4	0.9	2.1	2.7	2.9	1.6	0.5	0.3	0.3
	C18:0	9.3	24.7	23.6	18	17.1	29.5	33.4	38.9	42.3
	C18:1cis	14.8	8.7	14.7	30.8	30.9	11.8	5.5	5.5	5
	C20:4cis +C20:3	0	0	0	2.8	3.2	7.3	8.7	8.5	4.5

## Sheet: Fig Sup1 A
	Fig Sup1A
	fluorescence intensity /cell	fluorescence intensity /cell
	- indometacin	+ indometacin
	0.0067762	0.0164533
	0.0117689	0.00775313
	0.00678055	0.0216615

## Sheet: Fig Sup1 B
	Fig Sup1B
	fluorescence intensity /cell	fluorescence intensity /cell
	+ indometacin	+ rosiglitazone
	0.0189713	0.0270352
	0.0188447	0.0367163
	0.00690077	0.0162362

## Sheet: Fig Sup1 C
	Fig Sup1C
	fluorescence intensity /cell	fluorescence intensity /cell	fluorescence intensity /cell
	d7	d14	d21
	0.0164047	0.0153843	0.0211273
	0.0146533	0.015074	0.0197553
	0.0106634	0.00568422	0.00871132

[truncated: 5 more sheets: Fig Sup1 D, Fig Sup2 B, Fig Sup2 C, Fig Sup2 D, Fig Sup 3A]
